# Supplementary material for: Loss of α2-6 sialylation promotes the transformation of synovial fibroblasts into a pro-inflammatory phenotype in arthritis
Source: Nat Commun. 2021 Apr 20;12:2343. doi: 10.1038/s41467-021-22365-z (PMC8058094; doi:10.1038/s41467-021-22365-z)
Supplement: Supplementary file 4 — Source Data [file 41467_2021_22365_MOESM4_ESM.zip]

Archive with 21 entries (20 files):
- Figure 6.xlsx
- __MACOSX/
- __MACOSX/._Figure 6.xlsx
- Figure1.xlsx
- __MACOSX/._Figure1.xlsx
- Figure2.xlsx
- __MACOSX/._Figure2.xlsx
- Figure3.xlsx
- __MACOSX/._Figure3.xlsx
- Figure4.xlsx
- __MACOSX/._Figure4.xlsx
- Figure5.xlsx
- __MACOSX/._Figure5.xlsx
- Figure7.xlsx
- __MACOSX/._Figure7.xlsx
- Figure8.xlsx
- __MACOSX/._Figure8.xlsx
- Figure9.xlsx
- __MACOSX/._Figure9.xlsx
- suppl.xlsx
- __MACOSX/._suppl.xlsx
