# Supplementary material for: Loss of α2-6 sialylation promotes the transformation of synovial fibroblasts into a pro-inflammatory phenotype in arthritis
Source: Nat Commun. 2021 Apr 20;12:2343. doi: 10.1038/s41467-021-22365-z (PMC8058094; doi:10.1038/s41467-021-22365-z)
Supplement: Supplementary file 4 — Source Data [file 41467_2021_22365_MOESM4_ESM.zip › Figure 6.xlsx]

## Sheet: Figure 6a
	SNA		MAA		PNA
	CD90+	CD90-	CD90+	CD90-	CD90+	CD90-
	261	215	31.4	39.9	41.6	146
	308	259	38.4	43.5	42	110
	287	228	57.3	67.4	57.2	162

## Sheet: Figure 6b
IL-6 rel. expression	naive CD90+	naive CD90-	CIA CD90+	CIA CD90-
	5.84356	3.95083	23.5667	46.6596
	5.20463	3.137	13.6561	30.2436
	11.1967	7.7464	10.0014	14.7659
	10.8494	5.20305	4.37702	13.0773
Mean	8.27356	5.00932	12.9003	26.1866
SD	2.76146	1.74321	6.98917	13.5821
MMP3 rel. expression	naive CD90+CD106-	naive CD90-	CIA CD90+CD106-	CIA CD90-
	26.2605	15.523	137.393	304.67
	30.9414	28.7526	236.182	432.654
	32.5868	18.6845	119.854	117.303
Mean	29.9295	20.9867	164.476	284.876
SD	3.28228	6.90875	62.7148	158.604
ST6Gal1 rel. expression	naive CD90+CD106-	naive CD90-	CIA CD90+CD106-	CIA CD90-
	1.20864	0.608851	0.962622	1.45113
	1.49189	0.870894	1.15066	0.928829
	2.17956	0.964218	1.12529	1.05506
	1.1705	0.523828	0.347338	0.768488
Mean	1.51265	0.741948	0.896477	1.05088
SD	0.467147	0.209222	0.375452	0.291467
