# Supplementary material for: Loss of α2-6 sialylation promotes the transformation of synovial fibroblasts into a pro-inflammatory phenotype in arthritis
Source: Nat Commun. 2021 Apr 20;12:2343. doi: 10.1038/s41467-021-22365-z (PMC8058094; doi:10.1038/s41467-021-22365-z)
Supplement: Supplementary file 4 — Source Data [file 41467_2021_22365_MOESM4_ESM.zip › Figure1.xlsx]

## Sheet: Figure 1a
Figure 1a	Cell number			PDPN numbers			PDPN MFI
	Naïve	CIA		Naive	CIA		Naive	CIA
	1.76	2.4		0.3872	0.4416		1083	4432
	2.06	1.9		0.5356	0.4503		945	4931
	1.5	2.55		0.306	0.275		848	7599
	1.75	1.8		0.3885	0.4698		736	1518
	0.78			0.27222			694
Mean	1.57	2.1625		0.404325	0.409175		903	4620
SD	0.484149	0.368273		0.0956463	0.0902237		147.284	2491.91

## Sheet: Figure 1b
Figure 1b
ID	naive1	naive2	naive3	CIA51	CIA54	CIA63	padj	log2FoldChange	pvalue	foldChange	log10padj
Il1rn	0.998651	0	0	278.596	176.754	140.793	3.1e-11	9.11756	2.1e-13	555.467	10.5083
Olfm4	0	0	0	145.788	81.886	69.8972	2.33e-10	9.07693	1.95e-12	540.043	9.63222
Il18rap	0	0	0	96.8594	87.8777	28.9574	1.55e-08	8.59924	2.01e-10	387.82	7.80907
Reg3g	0	1.99697	0	74.8913	407.433	186.725	5.42e-11	8.38809	3.83e-13	335.016	10.2664
Saa3	85.884	293.555	116.819	23606.7	20595.3	20305.1	3.48e-32	7.02223	2.93e-35	129.987	31.4588
Cxcl5	140.81	104.841	110.828	21685.5	12739.3	11335.3	8.51e-96	7.00413	1.28e-99	128.367	95.0699
Csf3	0	2.99546	0	250.636	25.9639	97.8561	0.000224718	6.96583	1.59e-05	125.004	3.64836
C430002N11Rik	1.9973	0	0	39.942	160.776	32.9515	1.66e-06	6.8704	4.7e-08	117.003	5.77865
Cxcl3	0	11.9818	0	593.139	259.639	336.505	0.00277103	6.63308	0.00033991	99.2555	2.55736
Prokr2	0.998651	1.99697	2.99535	176.744	100.86	188.722	7.79e-16	6.28236	2.37e-18	77.8358	15.1085
Csf3r	0	3.99394	0	76.8884	26.9625	127.812	4.23e-07	5.85802	9.56e-09	58.0017	6.37346
5730559C18Rik	4.99326	0.998485	2.99535	124.819	122.829	88.8693	2.43e-13	5.22672	1.02e-15	37.4454	12.6147
Uox	0	1.99697	6.98915	62.9087	118.835	106.843	1.08e-09	5.0051	1.08e-11	32.1132	8.96487
Il1b	4.99326	10.9833	0.99845	189.725	64.9096	156.769	1.44e-10	4.59907	1.13e-12	24.2358	9.84029
Ccl20	0	19.9697	6.98915	377.452	94.8679	143.789	0.0066175	4.51434	0.00100857	22.8535	2.17931
Gm44439	4.99326	0	2.99535	10.9841	29.9583	129.809	0.000307594	4.41783	2.32e-05	21.3747	3.51202
Lilr4b	6.99056	3.99394	0	24.9638	35.9499	141.791	7.76e-05	4.20587	4.53e-06	18.4541	4.10997
Acat3	20.9717	42.9349	23.9628	644.065	281.608	517.239	7.28e-26	4.03747	9.87e-29	16.421	25.1378
Hp	1269.29	906.624	1821.17	21429.9	26147.6	14107.2	9.06e-23	3.94789	1.64e-25	15.4324	22.0429
Spink6	21.9703	4.99243	7.9876	217.684	144.798	94.8605	1.21e-09	3.70992	1.21e-11	13.0857	8.91877
Lman1l	5.99191	11.9818	19.969	201.707	133.814	160.764	1.38e-13	3.70925	5.6e-16	13.0796	12.861
Hdc	8.98786	3.99394	6.98915	99.8551	23.9666	132.805	5.96e-06	3.6837	2.15e-07	12.8501	5.22475
Ephx3	5.99191	8.98637	4.99225	97.858	41.9416	103.847	3.08e-07	3.60885	6.42e-09	12.2003	6.51174
Nlrp3	11.9838	1.99697	0	119.826	17.975	21.9677	0.00580665	3.5145	0.000852196	11.428	2.23607
Saa1	80.8908	90.8621	189.706	1708.52	1073.51	1230.19	5.65e-32	3.47249	5.53e-35	11.1	31.2476
Mmp3	6643.03	8813.63	11440.2	129911	89396.5	78747.2	5.62e-25	3.47007	9.3e-28	11.0814	24.2506
Fcgr2b	0.998651	3.99394	17.9721	54.9203	124.826	73.8913	6.34e-05	3.46525	3.54e-06	11.0445	4.19766
Acod1	22.969	5.99091	10.983	213.69	61.9138	146.784	2.18e-07	3.40258	4.25e-09	10.5749	6.66147
Lcp1	6.99056	15.9758	4.99225	123.82	82.8846	86.8722	4.96e-08	3.39237	7.59e-10	10.5004	7.30474
Timp1	3708.99	3752.31	4016.77	42423.4	35097.1	26363.2	1.2e-99	3.17802	9.03e-104	9.05064	98.921
Col10a1	13.9811	29.9546	19.969	242.648	281.608	44.9339	1.71e-06	3.15491	4.85e-08	8.90682	5.76749
Ptprn	10.9852	13.9788	6.98915	126.816	82.8846	70.8957	1.46e-07	3.13447	2.62e-09	8.78152	6.83643
Lcn2	967.693	688.955	935.548	9012.92	6929.35	6560.35	3.68e-84	3.11785	8.32e-88	8.68092	83.4339
Saa2	26.9636	19.9697	95.8512	624.094	277.613	293.568	0.000747054	3.06543	6.74e-05	8.37117	3.12665
Bank1	9.98651	0	17.9721	100.854	57.9194	73.8913	0.000630419	3.05688	5.48e-05	8.32172	3.20037
Rtn4rl2	18.9744	7.98788	11.9814	149.783	74.8957	97.8561	1.78e-07	3.05001	3.28e-09	8.28215	6.7507
Gja4	13.9811	17.9727	2.99535	119.826	79.8888	80.881	6.76e-06	3.00517	2.49e-07	8.02873	5.17012
Apln	85.884	104.841	118.816	725.947	1096.47	651.042	3.48e-32	2.99833	3.14e-35	7.99073	31.4588
Kif26b	28.9609	63.903	41.9349	391.432	469.347	213.686	8.36e-14	2.99473	3.34e-16	7.97084	13.078
Cdca7l	9.98651	13.9788	9.9845	82.8797	118.835	57.9148	1.23e-06	2.93497	3.35e-08	7.64742	5.90934
Chl1	935.736	959.544	2028.85	9857.7	11428.1	8339.73	3.46e-10	2.9164	3.02e-12	7.54957	9.46152
Gm48878	14.9798	9.98485	21.9659	134.804	143.8	74.8898	1.24e-07	2.91308	2.13e-09	7.53226	6.90748
Fam110c	2.99595	8.98637	35.9442	251.635	19.9722	76.8869	0.00489716	2.86223	0.000691429	7.27137	2.31006
Hcar2	21.9703	31.9515	11.9814	155.774	83.8832	220.675	4.09e-07	2.80426	9.11e-09	6.98499	6.38846
Ptx3	2584.51	3726.35	3485.59	28289.9	17919.1	21844.9	5.28e-59	2.79635	1.99e-62	6.94679	58.2777
Cenpm	19.973	8.98637	1.9969	72.8942	118.835	19.9706	0.00391057	2.77373	0.000519225	6.83873	2.40776
Gpr39	10.9852	5.99091	26.9582	105.846	102.857	70.8957	4.86e-05	2.66993	2.6e-06	6.36399	4.31311
Ccnb2	86.8827	60.9076	106.834	606.12	692.037	263.612	4.98e-12	2.61674	2.81e-14	6.13362	11.3026
Slc15a3	35.9514	15.9758	32.9489	191.722	120.832	207.695	1.5e-08	2.61578	1.92e-10	6.12953	7.8241
Mogat2	9.98651	34.947	12.9799	115.832	147.794	88.8693	1.27e-05	2.60563	5.34e-07	6.08657	4.89549
Cbr2	8.98786	24.9621	50.921	193.719	202.718	119.824	8.03e-06	2.60474	3.03e-07	6.08284	5.09542
Il11	194.737	63.903	104.837	948.623	694.034	484.288	2.18e-11	2.54885	1.36e-13	5.85168	10.6622
Slpi	443.401	402.389	500.224	2557.29	3389.28	1905.2	1.37e-36	2.54432	7.23e-40	5.83335	35.863
Gm2115	30.9582	57.9121	22.9644	215.687	246.657	173.744	4.46e-09	2.50786	4.97e-11	5.68775	8.35074
Htr2b	1.9973	9.98485	27.9566	66.9029	118.835	39.9413	0.00581244	2.49839	0.000853922	5.65056	2.23564
Bst1	25.9649	55.9152	11.9814	182.735	170.762	167.753	3.58e-06	2.47337	1.16e-07	5.5534	5.44556
Bdnf	19.973	72.8894	29.9535	224.674	323.55	133.803	4.8e-06	2.47332	1.66e-07	5.55322	5.31843
Glipr1	9.98651	9.98485	26.9582	74.8913	113.842	68.8987	0.000131302	2.45673	8.26e-06	5.48971	3.88173
Cd53	8.98786	3.99394	25.9597	97.858	53.9249	60.9104	0.00204708	2.44939	0.000233225	5.46183	2.68886
Cdc25c	11.9838	31.9515	9.9845	70.8971	144.798	76.8869	0.000214643	2.43995	1.49e-05	5.42623	3.66828
Gm13889	258.651	246.626	240.627	1522.79	1058.53	1440.88	1.45e-40	2.43092	6.54e-44	5.39239	39.8393
Nt5dc2	260.648	278.577	622.035	2300.66	2755.16	1161.29	0.000153529	2.42056	9.87e-06	5.35377	3.81381
Bub1	33.9541	40.9379	43.9318	150.781	392.454	91.8649	1.4e-05	2.41816	5.99e-07	5.34487	4.85419
Pclaf	67.9083	76.8833	65.8977	327.525	633.119	154.772	2.38e-07	2.40439	4.73e-09	5.29412	6.62349
Ripor3	86.8827	86.8682	122.809	536.222	585.185	405.404	1.82e-19	2.36412	3.98e-22	5.14839	18.7408
Gjb3	52.9285	37.9424	26.9582	99.8551	448.376	48.928	0.00169294	2.34142	0.000185611	5.06802	2.77136
Mcoln2	145.803	110.832	146.772	918.667	450.373	655.037	8.63e-16	2.32696	2.73e-18	5.01746	15.0637
Angptl4	2468.67	4719.84	4981.27	17041.3	27450.8	16378.9	6.92e-08	2.32245	1.12e-09	5.00182	7.15993
Ddah1	157.787	160.756	112.825	619.102	924.713	562.173	2.43e-18	2.28751	6.04e-21	4.88212	17.6142
Hmmr	87.8813	109.833	61.9039	326.526	691.038	248.634	4.18e-08	2.28604	6.26e-10	4.87715	7.37917
Chil1	3509.26	3755.3	4397.18	25325.3	16930.4	14517.6	2.82e-36	2.28343	1.7e-39	4.86834	35.5504
Nxph4	14.9798	15.9758	14.9768	29.9565	123.828	64.9045	0.00202203	2.2513	0.000230067	4.7611	2.69421
Ccl7	1421.08	1688.44	1991.91	10121.3	7732.23	6271.77	3.85e-36	2.24157	2.61e-39	4.72913	35.4142
Ecscr	136.815	104.841	126.803	638.074	609.152	485.286	4.69e-23	2.23329	8.13e-26	4.70205	22.3285
Ptgs2	2773.25	2761.81	2053.81	15247.9	12335.8	7554.89	8.62e-11	2.2111	6.42e-13	4.63028	10.0646
Gm26682	17.9757	27.9576	34.9458	172.749	131.816	68.8987	5.39e-05	2.20713	2.92e-06	4.61754	4.26821
Lif	654.117	676.973	523.188	4211.89	2178.97	2170.81	1.16e-19	2.20703	2.36e-22	4.61725	18.9346
Gm26737	17.9757	23.9636	26.9582	128.813	94.8679	89.8678	7.87e-06	2.18616	2.96e-07	4.55093	5.10395
Tgm1	27.9622	42.9349	58.9086	247.641	156.782	178.737	2.22e-07	2.16753	4.34e-09	4.49254	6.65416
Actg2	21.9703	21.9667	18.9706	53.9218	68.9041	157.768	0.000565749	2.15718	4.82e-05	4.46042	3.24738
Gm13293	17.9757	8.98637	20.9675	108.842	68.9041	33.9501	0.0032252	2.14301	0.000410986	4.41682	2.49144
Cdkn3	39.9461	10.9833	25.9597	91.8667	200.721	36.9457	0.0060761	2.09958	0.000904685	4.28584	2.21637
Adra2a	93.8732	140.786	74.8838	491.287	379.472	415.389	3.69e-12	2.05484	2.03e-14	4.15498	11.4328
Kif20a	118.84	112.829	78.8776	429.377	695.032	163.759	1.03e-05	2.05244	4.12e-07	4.14808	4.98774
Mctp2	15.9784	26.9591	39.938	137.8	91.8721	113.833	7.55e-05	2.0513	4.38e-06	4.1448	4.12203
Pimreg	15.9784	40.9379	30.952	140.796	142.801	76.8869	0.000188329	2.03651	1.26e-05	4.10253	3.72508
Slc39a14	6188.64	5116.24	5109.07	24562.4	21736.7	20822.4	6.29e-71	2.03185	1.89e-74	4.08929	70.2013
Slc16a3	369.501	443.327	400.379	968.594	3059.74	817.797	0.00654665	1.99801	0.0009958	3.99448	2.18398
Ccne1	33.9541	20.9682	61.9039	120.825	223.689	118.825	0.000214643	1.9877	1.49e-05	3.96604	3.66828
Il1rl1	257.652	415.37	418.351	1298.12	2155	862.731	2.01e-10	1.9835	1.63e-12	3.95451	9.69682
Ddit4	1387.13	1143.27	1431.78	4718.15	6575.84	4287.69	3.58e-31	1.97549	3.77e-34	3.93262	30.4462
Cenph	27.9622	17.9727	17.9721	50.9261	147.794	51.9236	0.00402504	1.9716	0.000538231	3.92202	2.39523
Gm8818	21.9703	16.9742	23.9628	98.8565	36.9486	108.84	0.00252472	1.95939	0.000300951	3.88898	2.59779
Pttg1	57.9218	60.9076	107.833	224.674	496.309	142.79	0.000127616	1.93011	7.96e-06	3.81083	3.89409
Cdca3	72.9015	70.8924	53.9163	236.657	344.52	171.747	2.92e-07	1.92912	6.01e-09	3.80822	6.53437
Fbn2	213.711	349.47	288.552	808.826	1699.63	722.937	4.46e-09	1.92368	5.04e-11	3.7939	8.35021
Trp63	46.9366	89.8637	49.9225	253.632	301.58	152.775	5.35e-06	1.92282	1.88e-07	3.79164	5.27148
Mmp13	12308.4	21054.1	16907.8	99155.1	47615.7	43828.5	0.000368982	1.92277	2.9e-05	3.7915	3.43299
Kif4	32.9555	47.9273	40.9365	106.845	263.633	87.8708	0.000489931	1.9117	4.05e-05	3.76252	3.30987
Brinp1	59.9191	10.9833	24.9613	130.81	107.85	120.822	0.00273468	1.90688	0.000333598	3.74996	2.56309
Kif14	22.969	28.9561	23.9628	37.9449	170.762	74.8898	0.00583889	1.9019	0.000860006	3.73705	2.23367
Agtr2	104.858	88.8652	100.843	185.73	377.474	528.223	1.6e-06	1.88955	4.47e-08	3.7052	5.79695
Cxcl2	395.466	581.118	725.873	2748.01	1632.73	1908.19	2.11e-14	1.8852	7.77e-17	3.69403	13.6764
Ccl2	2259.95	2394.37	1786.23	9989.5	7620.39	6105.02	9.4e-26	1.88054	1.35e-28	3.68213	25.0268
Kif23	80.8908	82.8743	80.8745	323.531	427.405	145.786	7.17e-06	1.874	2.66e-07	3.66548	5.14455
Cyp7b1	198.732	279.576	414.357	1230.21	1220.3	809.809	2.36e-11	1.86882	1.49e-13	3.65235	10.6267
Cenpe	56.9231	97.8515	109.83	309.551	481.33	172.746	1.95e-05	1.86463	8.83e-07	3.64176	4.71054
Mybl2	33.9541	27.9576	42.9334	77.887	223.689	78.884	0.00169584	1.85948	0.000186057	3.62877	2.77062
Cenpa	107.854	140.786	165.743	472.315	736.974	277.592	5.93e-07	1.84325	1.43e-08	3.58817	6.22661
Mcm10	27.9622	46.9288	18.9706	69.8986	200.721	59.9119	0.00757412	1.81618	0.00120399	3.52147	2.12067
Cdc20	124.831	137.791	132.794	456.338	722.993	197.709	1.87e-05	1.80013	8.38e-07	3.48251	4.72898
Gm43618	24.9663	21.9667	28.9551	63.9073	89.8749	109.838	0.000673906	1.79652	5.95e-05	3.47381	3.1714
Cdca8	62.915	93.8576	88.8621	287.583	432.398	128.811	0.000109256	1.78889	6.71e-06	3.4555	3.96156
Car12	71.9029	111.83	83.8698	256.628	535.255	131.806	0.000343001	1.78731	2.66e-05	3.45171	3.4647
Fabp5	89.8786	172.738	131.795	314.544	746.96	294.567	2.06e-05	1.78165	9.38e-07	3.4382	4.68699
Plk1	55.9245	60.9076	83.8698	209.696	368.487	109.838	0.000279957	1.7774	2.09e-05	3.42807	3.55291
Slc16a1	3102.81	2640.99	3278.91	13288.7	8802.74	8664.26	2.92e-25	1.76922	4.62e-28	3.4087	24.5342
Hells	78.8935	107.836	87.8636	298.567	436.392	199.706	1.3e-06	1.76715	3.57e-08	3.40381	5.88617
Relt	52.9285	42.9349	43.9318	150.781	250.651	69.8972	0.00121871	1.75342	0.00012364	3.37157	2.9141
Serpina3i	75.8975	78.8803	59.907	260.622	244.659	214.684	1.11e-08	1.74571	1.4e-10	3.3536	7.95435
Spc24	48.9339	52.9197	64.8993	194.717	233.675	129.809	8.71e-06	1.74307	3.33e-07	3.34747	5.0598
Ydjc	42.942	48.9258	44.9303	119.826	289.597	45.9324	0.0089061	1.73494	0.00147915	3.32867	2.05031
Adam12	1264.29	1569.62	1393.84	3520.89	7310.82	3170.34	0.000462541	1.72768	3.78e-05	3.31194	3.33485
Col26a1	65.911	74.8864	63.9008	229.667	158.779	286.578	1.63e-06	1.72144	4.57e-08	3.29766	5.78892
Sod2	2029.26	1965.02	2042.83	8679.41	5001.04	6102.02	1.32e-21	1.71229	2.59e-24	3.27681	20.8783
Bdkrb1	243.671	252.617	168.738	688.002	951.675	493.274	5.7e-09	1.68137	6.56e-11	3.20732	8.24435
Plac8	171.768	102.844	74.8838	344.5	490.317	278.59	1.02e-05	1.67164	4.06e-07	3.18576	4.99083
Bcat1	521.296	479.273	289.551	1114.38	1954.28	1033.48	9.88e-09	1.66887	1.21e-10	3.17966	8.00505
Fkbp11	525.291	448.32	548.149	1521.79	2102.07	1214.21	5.05e-15	1.66869	1.67e-17	3.17927	14.2969
Rnf150	467.369	570.135	732.863	1509.81	2687.26	1382.97	4.6e-10	1.65623	4.26e-12	3.15191	9.33696
Grb14	195.736	252.617	218.661	658.045	916.724	522.232	1.33e-10	1.65254	1.02e-12	3.14386	9.87763
Bhlhe22	27.9622	48.9258	66.8962	131.809	228.682	90.8663	0.00229223	1.65036	0.00026806	3.13911	2.63974
Cthrc1	2776.25	3179.18	3841.04	6885.01	14864.3	8946.84	9.79e-05	1.64773	5.92e-06	3.13339	4.00902
Avpr1a	51.9299	168.744	201.687	475.31	490.317	351.483	0.00019233	1.64082	1.29e-05	3.11844	3.71595
Kif2c	49.9326	62.9046	51.9194	118.828	303.577	90.8663	0.002673	1.63938	0.00032422	3.11533	2.573
Fscn1	1214.36	2141.75	1590.53	4813.02	7145.05	3343.08	0.000397244	1.62912	3.17e-05	3.09324	3.40094
Gmnn	81.8894	46.9288	60.9055	149.783	325.547	110.837	0.00142271	1.62741	0.000150198	3.08958	2.84688
Ndc80	33.9541	43.9333	52.9179	135.803	189.736	75.8884	0.00149898	1.61771	0.000160509	3.06888	2.8242
Prag1	102.861	126.808	74.8838	264.616	479.333	189.721	0.000102814	1.61622	6.26e-06	3.06571	3.98795
Tmem173	810.905	827.744	778.791	2811.92	2611.36	1984.08	2.81e-25	1.61548	4.24e-28	3.06414	24.5509
Camk2a	84.8854	122.814	115.82	482.3	241.664	263.612	9.83e-06	1.61004	3.9e-07	3.0526	5.00743
Crabp2	1050.58	1219.15	755.827	2229.76	4613.58	2381.5	0.000910431	1.60832	8.61e-05	3.04897	3.04075
Tnfsf11	236.68	314.523	232.639	1074.44	668.07	646.05	6.48e-10	1.60751	6.06e-12	3.04725	9.18849
Mir17hg	24.9663	41.9364	18.9706	62.9087	78.8902	119.824	0.00681995	1.60721	0.00104852	3.04661	2.16622
Gjb5	126.829	135.794	114.822	280.593	624.131	244.64	4.53e-05	1.6065	2.4e-06	3.04512	4.34372
Nme4	67.9083	56.9136	101.842	169.754	289.597	230.661	2.91e-05	1.60606	1.43e-06	3.0442	4.53619
6720427I07Rik	26.9636	33.9485	30.952	124.819	51.9277	102.849	0.00438761	1.60577	0.000601974	3.04358	2.35777
Gm6166	43.9407	54.9167	46.9272	94.8623	259.639	86.8722	0.00429527	1.59816	0.000584131	3.02757	2.36701
Uhrf1	121.835	151.77	159.752	374.457	699.027	237.65	5.53e-05	1.59718	3.03e-06	3.02552	4.25732
Nuf2	79.8921	124.811	104.837	346.497	433.397	155.771	0.000161752	1.59586	1.05e-05	3.02275	3.79115
Birc5	107.854	80.8773	95.8512	265.615	472.342	120.822	0.00105888	1.59344	0.000104213	3.01768	2.97515
Bub1b	92.8746	135.794	105.836	286.584	546.239	175.742	0.000264467	1.59221	1.95e-05	3.0151	3.57763
Inpp4b	26.9636	44.9318	43.9318	107.844	123.828	116.828	0.000372723	1.58918	2.94e-05	3.00877	3.42861
Tcim	317.571	251.618	194.698	792.849	789.9	713.95	5.98e-13	1.58813	2.65e-15	3.0066	12.2237
Tnfsf8	54.9258	63.903	23.9628	147.786	171.761	101.85	0.00224864	1.56127	0.000261789	2.95113	2.64808
Gm26887	33.9541	19.9697	56.9117	111.838	118.835	92.8634	0.00437293	1.5455	0.000598772	2.91906	2.35923
Il4ra	3088.83	2986.47	3729.21	10412.9	10178.8	7934.33	2.96e-28	1.54076	3.78e-31	2.90948	27.5294
Dlgap5	44.9393	72.8894	34.9458	155.774	223.689	64.9045	0.00817363	1.54035	0.00133252	2.90865	2.08759
Mt2	4929.34	4960.47	6415.04	17172.1	15131.9	15078.8	3.29e-33	1.53906	2.47e-36	2.90606	32.4834
Steap1	256.653	129.803	321.501	742.922	772.924	526.226	3.67e-06	1.5283	1.2e-07	2.88446	5.43541
Moxd1	360.513	299.546	259.597	872.734	1243.27	530.22	5.34e-07	1.52477	1.27e-08	2.87741	6.27271
Racgap1	208.718	230.65	250.611	669.029	1014.59	301.556	6.89e-05	1.52464	3.94e-06	2.87715	4.16201
Tinagl1	116.842	96.853	43.9318	230.665	137.808	371.454	0.00251224	1.5221	0.000299081	2.87209	2.59994
Cdk1	79.8921	161.755	107.833	337.51	511.288	151.777	0.00140224	1.51755	0.000147299	2.86304	2.85318
Dctd	41.9434	44.9318	87.8636	147.786	239.666	107.841	0.00302579	1.50308	0.000379591	2.83447	2.51916
Ripk3	242.672	271.588	271.578	574.167	949.678	702.966	1.5e-10	1.50267	1.21e-12	2.83367	9.82464
Ttk	37.9487	56.9136	37.9411	74.8913	189.736	110.837	0.00480772	1.49938	0.000674819	2.82721	2.31806
Tes	67.9083	72.8894	39.938	195.716	240.665	72.8928	0.00627772	1.49456	0.000947804	2.81778	2.2022
Mki67	425.425	499.243	458.289	1269.16	1804.49	802.819	3.83e-08	1.48699	5.68e-10	2.80303	7.41718
Adam8	37.9487	59.9091	27.9566	81.8812	120.832	149.78	0.0041883	1.4863	0.000567692	2.80169	2.37796
Mif	1062.56	853.705	1041.38	2220.78	3894.58	2160.82	7.67e-11	1.48451	5.66e-13	2.79822	10.115
Rdh12	32.9555	33.9485	25.9597	75.8899	112.843	68.8987	0.00514807	1.47212	0.000738097	2.7743	2.28836
Gm37855	26.9636	27.9576	36.9427	51.9247	97.8637	104.846	0.00910077	1.47085	0.00152205	2.77186	2.04092
Stmn1	191.741	172.738	166.741	526.236	663.077	280.587	1.05e-05	1.46834	4.24e-07	2.76703	4.97803
Mcam	274.629	302.541	205.681	684.007	512.287	952.599	1.83e-07	1.45679	3.4e-09	2.74496	6.73687
Csgalnact1	1145.45	1164.23	1589.53	4162.96	3733.8	2770.92	1.11e-14	1.45199	4.03e-17	2.73585	13.9528
Fosl1	288.61	321.512	307.523	925.657	946.682	635.066	1.01e-11	1.45019	6.09e-14	2.73243	10.9956
Gale	324.562	339.485	229.644	705.976	1188.35	545.198	2.89e-06	1.44875	8.89e-08	2.72972	5.53967
Gpr88	159.784	226.656	312.515	558.19	819.859	511.248	2.71e-06	1.43457	8.22e-08	2.70302	5.56724
Gm23971	58.9204	56.9136	107.833	187.728	235.672	179.736	0.000300227	1.43113	2.25e-05	2.69657	3.52255
Ch25h	89.8786	110.832	185.712	558.19	170.762	312.54	0.00269562	1.4304	0.000328021	2.69522	2.56934
Fblim1	118.84	165.749	129.799	447.351	299.583	368.458	4.44e-07	1.4285	1.03e-08	2.69167	6.35269
Mmp9	78.8935	73.8879	71.8884	210.694	279.611	113.833	0.00085627	1.42707	7.94e-05	2.689	3.06739
Rac3	74.8988	185.718	148.769	345.499	439.388	310.543	0.000118125	1.41996	7.28e-06	2.67578	3.92766
Sphk1	1404.1	1377.91	1514.65	4345.69	3439.21	3704.55	3.41e-29	1.41902	4.11e-32	2.67404	28.4673
Gm47283	57.9218	54.9167	53.9163	178.741	134.812	123.818	0.000321478	1.39113	2.45e-05	2.62284	3.49285
Mex3a	169.771	228.653	171.733	644.065	510.29	332.511	5.47e-06	1.38284	1.93e-07	2.60782	5.26177
H19	4176.36	4893.58	3512.55	9929.59	14225.2	8646.28	3.36e-13	1.38233	1.44e-15	2.60688	12.4732
Barx2	174.764	107.836	143.777	261.62	553.23	294.567	0.000227686	1.3796	1.61e-05	2.60196	3.64266
Ctps	1329.2	1080.36	996.453	3118.47	2969.87	2757.94	2.79e-22	1.37699	5.25e-25	2.59725	21.555
Epas1	1203.37	1102.33	1452.75	4113.03	2572.42	3026.55	7.58e-13	1.36963	3.48e-15	2.58405	12.1206
Tnfrsf21	396.465	315.521	380.41	1014.53	768.929	1030.48	3.61e-12	1.3651	1.93e-14	2.57594	11.4427
Ugcg	2102.16	2109.8	1911.03	5184.48	6321.2	4261.73	3.26e-19	1.36464	7.61e-22	2.57511	18.4868
Dusp2	92.8746	81.8758	87.8636	266.613	200.721	207.695	1.1e-05	1.36201	4.5e-07	2.57042	4.95798
Csrp2	1813.55	1514.7	1511.65	3864.39	5165.81	3271.19	3.4e-14	1.34577	1.31e-16	2.54166	13.4682
Mfsd13a	46.9366	52.9197	95.8512	187.728	149.791	154.772	0.00194434	1.33081	0.000219178	2.51544	2.71123
Nek6	1432.07	1197.18	1225.1	3448	3519.1	2710.01	1.28e-19	1.32809	2.71e-22	2.5107	18.8917
Myh11	311.579	494.25	166.741	842.777	519.277	1078.41	0.00070776	1.32728	6.28e-05	2.5093	3.15011
Ckap2l	63.9137	86.8682	96.8497	284.587	242.662	92.8634	0.00719019	1.32433	0.00112617	2.50417	2.14326
Knstrn	140.81	158.759	88.8621	353.487	419.416	199.706	0.00057439	1.3242	4.9e-05	2.50395	3.24079
Kng2	395.466	363.449	739.852	1500.82	1392.06	844.757	2.14e-05	1.31835	9.86e-07	2.49381	4.67026
Mcm2	240.675	229.652	275.572	453.342	882.771	497.269	1.27e-05	1.29745	5.3e-07	2.45795	4.89711
Atp1b2	105.857	171.739	161.749	471.316	290.595	317.533	6.77e-05	1.29686	3.85e-06	2.45693	4.16964
Slc16a4	47.9353	81.8758	46.9272	124.819	173.758	134.802	0.00295161	1.29401	0.00036784	2.45209	2.52994
Tpx2	201.728	317.518	269.582	570.173	1067.51	296.564	0.00213119	1.29399	0.000245697	2.45206	2.67138
Ajuba	138.813	206.686	135.789	325.528	563.216	287.577	0.000252675	1.28931	1.84e-05	2.44411	3.59744
Cxcl1	13820.3	17543.4	19557.6	53279.7	36158.7	34900.7	1.31e-12	1.28794	6.37e-15	2.44178	11.8817
Ctsc	975.682	776.821	802.754	2238.75	2269.84	1719.47	1.11e-14	1.28532	4.02e-17	2.43735	13.9528
Pafah1b3	158.786	152.768	117.817	320.535	486.323	239.648	0.000180848	1.28528	1.2e-05	2.4373	3.74269
Ifitm1	88.88	152.768	101.842	240.651	293.591	302.555	7.55e-05	1.28461	4.38e-06	2.43616	4.12203
Serpina3h	204.724	191.709	177.724	507.264	518.278	359.471	2.83e-07	1.27038	5.76e-09	2.41226	6.54767
Pcsk5	5556.5	3943.02	4336.27	9977.52	11909.4	11361.3	2.33e-18	1.26487	5.62e-21	2.40306	17.6324
Mrvi1	47.9353	65.9	61.9039	210.694	114.84	95.859	0.00904719	1.26173	0.00150696	2.39783	2.04349
Tnc	13649.6	18376.1	14197	32666.6	49328.3	28696.8	1.48e-10	1.25988	1.18e-12	2.39475	9.8303
Cda	78.8935	98.85	98.8466	220.68	287.6	152.775	0.00069471	1.25702	6.15e-05	2.39001	3.1582
Tmem176a	2534.58	2423.32	3078.22	7197.56	7450.63	4522.35	6.32e-11	1.25432	4.57e-13	2.38554	10.1995
Kcnj15	786.937	752.858	1033.4	2996.65	1803.49	1332.04	5.3e-06	1.25284	1.85e-07	2.3831	5.27542
Sema7a	458.381	470.286	341.47	1124.37	1112.45	773.862	2.08e-08	1.24511	2.86e-10	2.37036	7.68215
Hsd11b2	104.858	142.783	227.647	382.445	534.256	209.692	0.00384639	1.24483	0.000509763	2.36991	2.41495
Gm17971	48.9339	63.903	46.9272	141.794	116.837	119.824	0.00230562	1.24418	0.000269973	2.36884	2.63721
Ccnb1	72.9015	150.771	106.834	244.645	371.483	166.755	0.00415261	1.24411	0.000561859	2.36873	2.38168
Mcm5	313.577	323.509	316.509	680.013	1042.55	517.239	7.51e-06	1.23192	2.81e-07	2.3488	5.12431
C330027C09Rik	192.74	168.744	143.777	381.446	562.217	242.643	0.000517822	1.23138	4.32e-05	2.34791	3.28582
Emb	1490.99	1471.77	1688.38	3366.12	4764.37	2761.94	3.08e-10	1.22767	2.67e-12	2.34189	9.51138
Serf1	239.676	282.571	240.627	447.351	809.872	526.226	8.4e-06	1.22515	3.2e-07	2.3378	5.07559
Selenoh	356.519	443.327	460.286	899.694	1283.21	754.89	3.25e-07	1.22116	6.93e-09	2.33134	6.48806
Cks2	99.8651	93.8576	113.823	220.68	360.498	135.8	0.00444014	1.22113	0.000610185	2.33129	2.3526
Mt1	15970.4	15485.5	21710.3	43062.5	41814.8	38483.4	4.6e-18	1.2143	1.21e-20	2.32028	17.3376
Wisp1	829.879	1267.08	907.591	2123.92	3156.61	1679.53	1.06e-06	1.21195	2.85e-08	2.31651	5.97348
Csf2ra	97.8678	68.8955	91.8574	149.783	223.689	223.671	0.000875407	1.20724	8.15e-05	2.30895	3.05779
Jak3	203.725	220.665	239.628	571.171	488.32	471.307	1.15e-08	1.20499	1.46e-10	2.30535	7.93795
Plk3	448.394	572.132	506.214	1367.02	1043.55	1103.38	3.76e-11	1.20263	2.58e-13	2.30159	10.4249
Ggt5	1915.41	1916.09	2922.46	5318.28	6333.18	3818.38	4.71e-08	1.19565	7.14e-10	2.29048	7.32657
Nme1	608.179	533.191	603.064	1268.16	1587.79	1128.34	2.46e-11	1.19156	1.59e-13	2.284	10.6088
Smoc1	1161.43	1801.27	1702.36	3227.32	4538.68	2876.77	3.26e-08	1.18991	4.76e-10	2.28138	7.48679
Rgs16	663.104	826.746	849.681	1697.54	1491.92	2147.84	1.2e-10	1.18989	9.14e-13	2.28135	9.92017
Mettl21b	70.9042	125.809	83.8698	191.722	271.622	175.742	0.00214436	1.18758	0.000247861	2.2777	2.6687
Mrpl52	796.924	567.139	723.877	1553.75	1626.74	1514.77	1.31e-12	1.16912	6.47e-15	2.24875	11.8817
Parm1	456.384	476.277	714.89	1673.57	868.79	1132.33	3.2e-05	1.1573	1.59e-06	2.2304	4.49446
Bcl3	1110.5	967.532	1034.39	2662.14	2236.89	2020.03	8.19e-15	1.15253	2.78e-17	2.22304	14.0866
Spp1	10042.4	12540	8134.38	23548.8	26398.2	18139.3	2.26e-10	1.14834	1.88e-12	2.21659	9.64511
Megf6	1388.13	2371.4	1772.25	3305.2	5718.04	3237.24	0.00956045	1.1482	0.00162687	2.21637	2.01952
Trpm6	240.675	156.762	156.757	298.567	602.162	325.521	0.00165713	1.14579	0.000181178	2.21268	2.78064
Ass1	525.291	539.182	553.141	1376	1252.26	950.602	4.6e-10	1.14563	4.13e-12	2.21243	9.33764
Panx3	99.8651	127.806	47.9256	238.654	191.733	178.737	0.00973032	1.14418	0.00166251	2.2102	2.01187
Gm45774	706.046	718.909	1041.38	1914.22	1454.97	2056.97	5.31e-08	1.13756	8.23e-10	2.20009	7.27515
Tmem176b	3938.68	3437.78	5171.97	9491.23	10361.6	7585.84	1.09e-10	1.1287	8.19e-13	2.18662	9.96351
Tk1	181.755	205.688	243.622	437.365	668.07	272.599	0.00156798	1.12675	0.000169314	2.18366	2.80466
Dysf	123.833	240.635	203.684	415.397	461.358	362.467	0.000252424	1.12508	1.83e-05	2.18114	3.59787
Kifc1	102.861	110.832	74.8838	182.735	301.58	143.789	0.00722157	1.12205	0.00113218	2.17656	2.14137
Cxcl14	79141.1	61116.3	85608.1	192438	162170	136976	2.16e-12	1.12197	1.14e-14	2.17644	11.6654
Irx1	120.837	99.8485	101.842	271.606	243.661	184.728	0.000461226	1.11793	3.75e-05	2.17035	3.33609
Jph2	89.8786	72.8894	151.764	280.593	164.771	236.652	0.00749655	1.11659	0.00118601	2.16834	2.12514
H2-Q10	62.915	78.8803	68.8931	144.79	171.761	138.796	0.00231388	1.11185	0.000271462	2.16123	2.63566
Acta2	1091.53	1521.69	1221.1	2645.16	2799.1	2812.86	1.8e-13	1.10667	7.47e-16	2.15348	12.7437
Tnfrsf23	597.193	530.196	510.208	1003.54	1529.87	992.54	2.95e-07	1.10643	6.09e-09	2.15313	6.52991
Marcksl1	271.633	462.299	476.261	803.834	1002.6	790.837	1.37e-05	1.10176	5.87e-07	2.14616	4.86275
Pet100	276.626	208.683	324.496	477.307	732.979	523.23	5.34e-05	1.09805	2.88e-06	2.14066	4.27242
Tfrc	455.385	481.27	309.52	886.713	1113.45	666.02	2.55e-05	1.09727	1.23e-06	2.1395	4.5929
Aldh1l2	607.18	621.058	511.207	1070.45	1696.64	944.611	6.55e-06	1.09345	2.39e-07	2.13384	5.1835
Pfkl	1140.46	1073.37	1166.19	2196.81	3166.59	1848.28	6.2e-08	1.0933	9.8e-10	2.13362	7.20768
Rps12-ps4	271.633	165.749	90.859	369.464	355.505	401.41	0.00608458	1.09243	0.000907647	2.13233	2.21577
Cxcl16	339.541	277.579	369.427	761.894	619.138	720.94	8.75e-08	1.09128	1.44e-09	2.13064	7.05798
Apol6	194.737	192.708	157.755	349.493	411.427	399.413	4.4e-06	1.08968	1.49e-07	2.12827	5.35624
Erg	162.78	215.673	204.682	560.187	362.495	317.533	0.000376262	1.08869	2.97e-05	2.1268	3.42451
Timeless	347.531	442.329	416.354	825.802	1054.53	682.995	1.06e-06	1.08753	2.84e-08	2.1251	5.97348
Hif1a	6703.95	6715.81	6624.72	14567.9	14899.3	12991.9	1.16e-30	1.08287	1.31e-33	2.11824	29.9359
Serpine1	3564.19	3401.84	3085.21	8244.04	7050.18	5986.19	1.09e-14	1.08215	3.78e-17	2.11719	13.9625
Rab20	131.822	124.811	143.777	378.451	207.711	253.627	0.00145234	1.06855	0.000154502	2.09733	2.83793
Emilin1	6140.71	7254.99	6758.51	13463.5	18360.4	10252.9	2.87e-08	1.06194	4.13e-10	2.08774	7.54205
Podnl1	203.725	466.293	268.583	754.905	695.032	507.254	0.00147923	1.0602	0.000157704	2.08522	2.82996
Snai1	1328.21	1551.65	1530.62	3029.6	3710.83	2452.39	6.77e-10	1.05957	6.42e-12	2.08432	9.16959
Rps11-ps1	120.837	82.8743	110.828	200.709	240.665	212.687	0.00103036	1.05619	9.99e-05	2.07943	2.98701
Lmnb1	462.376	386.414	376.416	859.752	990.621	691.982	3.77e-07	1.05314	8.34e-09	2.07505	6.42407
Mcts2	111.849	95.8546	166.741	236.657	217.697	322.526	0.00313395	1.05294	0.000397171	2.07475	2.50391
Fam83h	88.88	81.8758	131.795	158.77	279.611	183.73	0.00948401	1.03999	0.001609	2.05621	2.02301
Tpm2	1096.52	1238.12	1534.62	2849.86	2768.15	2330.57	2.64e-10	1.03864	2.25e-12	2.05429	9.57836
Pdia5	1131.47	1017.46	1095.3	2025.06	2878.99	1759.41	1.24e-07	1.0384	2.14e-09	2.05394	6.90748
Mcm6	219.703	261.603	277.569	378.451	843.825	333.509	0.00663587	1.03571	0.00101187	2.05012	2.1781
Gpr176	246.667	279.576	250.611	460.332	734.977	395.418	0.000351816	1.03397	2.73e-05	2.04765	3.45368
Rgs4	424.427	204.689	223.653	403.415	558.223	780.851	0.00492769	1.03092	0.000697595	2.04333	2.30736
Dusp5	357.517	387.412	472.267	1036.5	864.796	579.148	6.55e-05	1.02703	3.7e-06	2.03783	4.18371
Tyms	240.675	348.471	299.535	621.099	715.005	471.307	5.3e-05	1.02418	2.86e-06	2.03381	4.27546
Tmsb10	5064.16	5150.19	5288.79	9739.87	12815.2	8968.81	1.31e-12	1.02388	6.53e-15	2.03338	11.8817
Gm17024	253.657	456.308	384.403	778.87	496.309	948.605	0.00107154	1.02292	0.000105944	2.03202	2.96999
Mdk	466.37	793.796	646.996	1030.5	1786.51	1054.45	0.000240134	1.02145	1.73e-05	2.02996	3.61955
Rasd1	194.737	193.706	250.611	534.225	420.415	341.498	0.000197062	1.02021	1.34e-05	2.02821	3.7054
Ppan	774.953	643.024	610.053	1346.05	1360.11	1395.95	2.81e-11	1.01628	1.84e-13	2.0227	10.5505
Mdfi	283.617	316.52	340.472	606.12	782.91	512.247	1.29e-05	1.0153	5.41e-07	2.02133	4.89034
Casp4	531.282	583.115	683.938	1415.95	1007.6	1209.22	1.34e-07	1.0144	2.36e-09	2.02007	6.87155
Lhpp	171.768	150.771	198.692	334.515	345.519	371.454	4.05e-05	1.01244	2.09e-06	2.01732	4.39224
Mgp	13738.4	10707.8	12163.1	19431.8	33561.3	20782.4	5.03e-07	1.01093	1.18e-08	2.01521	6.29878
Gm14681	730.014	539.182	766.81	1261.17	1443.99	1394.95	2.22e-08	1.00992	3.09e-10	2.0138	7.65404
Pfkfb3	964.697	1131.28	1098.3	2415.49	2112.06	1897.21	8.35e-12	1.00815	4.97e-14	2.01134	11.0783
Smim3	1927.4	1711.4	1804.2	3705.62	3982.46	3251.22	7.79e-16	1.00705	2.4e-18	2.00979	15.1085
Sema6b	296.599	366.444	372.422	801.836	639.11	636.064	1.17e-06	1.00423	3.15e-08	2.00587	5.93191
Snhg15	171.768	110.832	131.795	324.529	184.743	321.527	0.00571421	1.00349	0.000836048	2.00485	2.24304
Shisa4	408.448	340.483	596.075	773.877	1212.31	708.957	0.000603301	1.00275	5.18e-05	2.00382	3.21947
Csdc2	410.446	335.491	342.468	218.683	195.727	128.811	0.000668447	-1.0026	5.89e-05	0.499098	3.17493
Arhgef4	600.189	555.158	562.128	276.599	200.721	379.442	0.000215219	-1.00332	1.5e-05	0.49885	3.66712
Abca8b	17958.7	16534.9	13082.7	7787.7	7691.29	8230.89	2.66e-14	-1.00476	1e-16	0.498354	13.5748
Myoc	94914.8	91533.1	68458.7	44180.9	34577.9	48219.1	6.48e-10	-1.00539	6.1e-12	0.498135	9.18849
Cd80	388.475	320.514	343.467	180.738	121.83	221.674	0.00100218	-1.00545	9.64e-05	0.498114	2.99905
Pthlh	1123.48	1165.23	735.858	429.377	398.445	673.01	0.000209084	-1.01097	1.44e-05	0.496213	3.67968
Efhd1	6027.86	5206.1	4521.98	2939.73	1775.53	3098.44	1.5e-06	-1.01182	4.18e-08	0.495921	5.82247
Hcn4	639.137	383.418	692.925	325.528	188.737	330.514	0.00176068	-1.02197	0.000194762	0.492445	2.75432
P2ry1	646.127	1088.35	456.292	351.49	322.551	400.411	0.00145106	-1.02784	0.000154175	0.490446	2.83831
Sema3d	5429.67	6249.52	7743.98	3826.45	2631.34	3031.54	7.26e-09	-1.0334	8.58e-11	0.488557	8.13915
Npnt	1219.35	1750.34	1436.77	807.828	684.048	651.042	2.24e-08	-1.04005	3.16e-10	0.486312	7.6495
Itih5	31165.9	33668.9	36695	19272	13148.7	16934.1	1.81e-12	-1.04064	9.39e-15	0.486111	11.7431
Tbx5	1753.63	1376.91	1940.99	586.149	1033.56	842.76	6.39e-06	-1.04231	2.32e-07	0.485548	5.19468
Shisa3	458.381	533.191	345.464	201.707	212.704	234.655	4.78e-05	-1.0426	2.55e-06	0.485452	4.32026
Plppr4	784.94	542.177	757.824	335.513	207.711	462.32	0.00085627	-1.05203	7.93e-05	0.482289	3.06739
Mamdc2	6475.26	6736.78	7149.9	2853.86	2939.91	4004.11	1.49e-12	-1.05533	7.52e-15	0.481186	11.8266
Hlf	1678.73	1419.85	1399.83	908.681	645.102	609.104	6.71e-08	-1.05645	1.07e-09	0.480812	7.17297
Erfe	399.461	349.47	281.563	197.713	112.843	182.731	0.000883738	-1.06283	8.29e-05	0.478691	3.05368
Dhcr24	1302.24	1228.14	1237.08	408.407	560.22	829.779	1.92e-05	-1.06687	8.66e-07	0.477353	4.71614
Dlk1	424.427	456.308	334.481	241.649	157.78	178.737	0.00011652	-1.07165	7.18e-06	0.475774	3.9336
Adamts19	241.674	302.541	234.636	142.793	99.861	127.812	0.000453871	-1.07201	3.68e-05	0.475657	3.34307
Qpct	2511.61	2050.89	1597.52	964.6	934.699	1011.51	3.25e-09	-1.08151	3.59e-11	0.472533	8.48875
Cobl	495.331	565.143	279.566	246.642	205.714	180.734	0.000880638	-1.08179	8.24e-05	0.472441	3.0552
Jam2	2615.47	2866.65	1887.07	1153.33	1318.16	989.544	1.11e-08	-1.0903	1.39e-10	0.469663	7.95441
Ramp1	1022.62	952.555	800.757	415.397	280.609	604.111	9.66e-05	-1.09433	5.83e-06	0.468354	4.01495
Adamtsl2	611.175	609.076	329.489	224.674	322.551	177.739	0.00131226	-1.09604	0.000135772	0.467797	2.88198
Zfp712	224.697	228.653	206.679	119.826	88.8763	99.8531	0.000324594	-1.097	2.48e-05	0.467488	3.48866
Hmcn2	32920.5	36694.3	17514.8	12103.4	11699.7	16601.6	0.00647653	-1.10864	0.000983671	0.463731	2.18866
Cldn1	609.177	741.874	619.039	361.475	323.55	223.671	3.53e-06	-1.11639	1.14e-07	0.461246	5.45242
Sh3gl2	386.478	367.442	235.634	136.801	148.793	167.753	0.000210681	-1.12616	1.45e-05	0.458133	3.67637
Abca9	10932.2	11839	8415.94	4629.28	4969.08	4679.12	4.11e-16	-1.12721	1.18e-18	0.457799	15.3862
Frmd7	378.489	403.388	339.473	208.697	138.807	163.759	1.76e-05	-1.1331	7.81e-07	0.455936	4.75354
Fgf1	791.93	787.805	426.338	297.568	290.595	324.523	4.2e-05	-1.13618	2.18e-06	0.454962	4.37723
Hhip	2997.95	3116.27	3674.3	1661.59	1089.48	1691.51	9.48e-10	-1.13969	9.28e-12	0.453857	9.02321
Sox8	356.519	284.568	174.729	112.836	129.819	125.815	0.00131761	-1.14669	0.000136523	0.45166	2.88021
Prdm8	673.091	535.188	325.495	159.768	257.641	274.596	0.00083476	-1.14823	7.66e-05	0.451179	3.07844
Entpd1	1005.64	1108.32	543.157	404.413	318.556	474.302	9.33e-05	-1.15011	5.6e-06	0.450591	4.03007
Cldn9	180.756	355.461	175.727	130.81	116.837	72.8928	0.00803698	-1.15126	0.00130056	0.450232	2.09491
Cry1	3070.85	2617.03	2484.14	1191.27	1315.17	1158.3	4.93e-18	-1.15698	1.34e-20	0.448449	17.3071
Tmod2	10910.3	11051.2	9659.01	5201.45	3241.49	5562.82	3e-10	-1.17484	2.57e-12	0.442933	9.52294
Irf4	690.068	446.323	326.493	153.777	168.765	322.526	0.00253701	-1.18129	0.000302798	0.440957	2.59568
Npr3	645.129	775.823	514.202	228.668	348.515	273.598	3.12e-06	-1.18559	9.79e-08	0.439645	5.50612
Gpld1	434.413	489.258	408.366	145.788	246.657	187.724	8.55e-06	-1.19909	3.26e-07	0.43555	5.06811
Nexmif	236.68	192.708	529.179	178.741	134.812	103.847	0.00802761	-1.19945	0.00129784	0.435442	2.09541
Dpp4	6133.72	5173.15	2857.56	1992.11	1562.82	2588.19	0.0060761	-1.20523	0.00090501	0.433701	2.21637
Tppp	351.525	215.673	163.746	107.844	80.8874	125.815	0.00266577	-1.21649	0.000322984	0.430329	2.57418
Gm11816	137.814	207.685	145.774	67.9015	77.8916	64.9045	0.00125511	-1.22135	0.000128247	0.428881	2.90132
1700019D03Rik	2307.88	2097.82	1878.09	1014.53	560.22	1119.35	3.67e-07	-1.22183	8.07e-09	0.428739	6.43555
Dact2	933.739	660.997	482.252	322.532	220.693	344.493	3.85e-05	-1.22632	1.98e-06	0.427407	4.41405
Tenm2	133.819	299.546	214.667	79.8841	123.828	72.8928	0.00488667	-1.22824	0.000689579	0.426837	2.31099
Opcml	501.323	463.297	309.52	212.691	176.754	152.775	1.72e-05	-1.23257	7.6e-07	0.425559	4.76364
C7	49890.6	31953.5	41483.6	10375.9	19839.4	22215.3	0.00324638	-1.23401	0.000414109	0.425133	2.4886
Tek	4814.5	3787.25	3091.2	1693.54	1102.47	2092.92	9.59e-08	-1.25805	1.6e-09	0.418109	7.01803
Mfap3l	3013.93	2708.89	2387.29	1259.17	859.803	1257.15	1.56e-12	-1.26435	8.01e-15	0.416286	11.8056
Glt8d2	2410.74	2207.65	2354.35	1024.51	1070.51	805.815	3.36e-18	-1.26526	8.59e-21	0.416025	17.4741
Bmp3	958.705	1168.23	584.093	424.384	389.458	310.543	3.89e-06	-1.2697	1.29e-07	0.414745	5.41019
Gpr165	771.957	521.209	835.703	252.633	182.746	437.357	0.000152301	-1.28647	9.77e-06	0.409953	3.8173
Fmo2	4261.25	4593.03	3334.82	1244.19	1798.5	1943.14	1.09e-11	-1.28969	6.65e-14	0.40904	10.9624
Tdrp	83.8867	164.75	143.777	66.9029	43.9388	40.9398	0.00468283	-1.37038	0.000653057	0.386789	2.32949
Cdh19	247.666	335.491	177.724	135.803	33.9527	121.821	0.00879912	-1.38379	0.00145371	0.38321	2.05556
Abca6	4704.65	4456.24	2858.56	1525.79	1123.44	1917.18	8.38e-10	-1.39624	8.02e-12	0.379918	9.07655
Hrh2	360.513	278.577	230.642	101.852	98.8624	124.816	3.96e-06	-1.41777	1.32e-07	0.374289	5.40261
4430402I18Rik	102.861	65.9	84.8683	38.9435	29.9583	25.9618	0.00702555	-1.41879	0.00109131	0.374025	2.15332
Sv2c	1178.41	579.121	717.886	376.454	228.682	314.537	2.87e-06	-1.42848	8.78e-08	0.371523	5.5427
Npy4r	168.772	173.736	98.8466	40.9406	41.9416	79.8825	0.00298134	-1.43915	0.000373085	0.368785	2.52559
Syt7	577.22	414.371	643.002	233.661	112.843	253.627	1.77e-05	-1.44558	7.89e-07	0.367144	4.75114
Col4a3	447.396	453.312	314.512	209.696	127.822	102.849	1.22e-05	-1.46444	5.06e-07	0.362376	4.91377
Lyve1	214.71	120.817	93.8543	41.9391	67.9055	44.9339	0.00325142	-1.47205	0.000415051	0.360469	2.48793
Ces1d	209.717	266.596	118.816	37.9449	113.842	61.9089	0.00462779	-1.47764	0.000643988	0.359075	2.33463
Prom1	237.679	247.624	374.419	157.771	52.9263	97.8561	0.000743455	-1.47835	6.67e-05	0.358899	3.12875
Necab1	103.86	146.777	104.837	35.9478	62.9124	25.9618	0.00334569	-1.50988	0.000431051	0.351142	2.47551
Gabra4	254.656	249.621	607.058	153.777	79.8888	154.772	0.000619088	-1.51654	5.36e-05	0.349524	3.20825
Fzd10	156.788	122.814	158.754	56.9174	10.9847	70.8957	0.00895662	-1.65911	0.00148917	0.316634	2.04786
Stmn4	1015.63	613.07	392.391	154.775	182.746	282.584	3.32e-06	-1.70455	1.06e-07	0.306818	5.47921
Pcdh20	179.757	97.8515	87.8636	24.9638	51.9277	33.9501	0.00135355	-1.72126	0.000141267	0.303283	2.86853
Gsta3	463.374	448.32	357.445	85.8754	95.8665	185.727	1.4e-07	-1.78815	2.49e-09	0.289542	6.85295
Reln	815.898	675.974	566.121	233.661	142.801	213.686	1.1e-12	-1.80209	5.13e-15	0.286759	11.9593
Exph5	98.8665	79.8788	73.8853	37.9449	15.9778	13.9794	0.001983	-1.8955	0.00022488	0.268781	2.70268
Rtn1	272.632	240.635	180.72	33.9507	59.9166	87.8708	3.76e-06	-1.93304	1.24e-07	0.261876	5.42503
Ptpro	104.858	78.8803	52.9179	8.98696	20.9708	30.9545	0.00345654	-1.95799	0.000448629	0.257387	2.46136
F730311O21Rik	99.8651	88.8652	39.938	15.9768	17.975	23.9648	0.00190967	-1.9812	0.000214694	0.253278	2.71904
Vsig8	132.821	80.8773	70.89	16.9754	21.9694	31.953	0.000352552	-2.00506	2.74e-05	0.249125	3.45278
Prrt4	350.527	415.37	230.642	61.9102	99.861	79.8825	1.73e-09	-2.04398	1.82e-11	0.242493	8.76087
Cd300lg	96.8692	117.821	120.812	8.98696	36.9486	33.9501	0.000466234	-2.07032	3.81e-05	0.238107	3.3314
Rtl9	39.9461	78.8803	94.8528	12.9812	13.9805	19.9706	0.000813418	-2.18679	7.45e-05	0.219639	3.08969
A2m	393.469	581.118	118.816	54.9203	103.855	70.8957	1.41e-05	-2.25118	6.08e-07	0.210052	4.85034
Podxl	177.76	58.9106	75.8822	24.9638	15.9778	22.9662	0.000233612	-2.29003	1.67e-05	0.204471	3.63151
Chp2	107.854	76.8833	55.9132	14.9783	15.9778	13.9794	3.44e-05	-2.42101	1.72e-06	0.186725	4.46363
Tll2	124.831	99.8485	77.8791	12.9812	24.9652	15.9765	3.46e-06	-2.48825	1.11e-07	0.178223	5.46031

## Sheet: Figure 1b-e
gene	naive1	naive2	naive3	CIA51	CIA54	CIA63
Zzz3	2915	2377	2835	2593	2338	2330
Zzef1	3102	2558	3237	2750	2547	2958
Zyx	7204	4391	4739	5034	4465	4108
Zyg11b	4955	3566	4139	3155	2537	2430
Zyg11a	0	0	0	0	12	0
Zxdc	1354	935	1245	1085	859	1024
Zxdb	298	288	220	206	182	158
Zxda	0	6	2	0	0	0
Zwint	2298	1462	2028	2044	1636	1835
Zwilch	80	115	86	119	208	133
Zw10	1327	1174	1293	1297	1119	1068
Zufsp	757	583	736	744	651	790
Zswim9	495	379	506	385	383	341
Zswim8	7520	5643	6875	6655	5853	6804
Zswim7	252	121	228	239	305	216
Zswim6	786	594	603	947	779	877
Zswim5	23	20	34	6	38	18
Zswim4	1130	847	852	1525	1211	1316
Zswim3	161	211	82	119	158	163
Zswim2	17	3	12	10	2	10
Zswim1	357	324	271	255	223	164
Zscan5b	0	0	0	0	0	0
Zscan4f	0	0	0	0	0	0
Zscan4e	0	0	0	0	0	0
Zscan4d	0	0	0	0	0	0
Zscan4c	0	0	0	0	0	0
Zscan4b	0	0	0	0	0	0
Zscan4a	0	0	0	0	0	0
Zscan4-ps3	0	0	0	0	0	0
Zscan4-ps2	0	0	0	0	0	0
Zscan4-ps1	0	0	0	0	0	0
Zscan30	62	32	54	28	40	41
Zscan29	1491	1039	1430	1033	1009	1154
Zscan26	2664	2424	2673	2012	2181	2631
Zscan25	700	519	493	530	576	450
Zscan22	474	344	412	347	345	267
Zscan21	636	521	717	609	663	586
Zscan20	354	280	389	231	178	321
Zscan2	140	130	202	101	215	111
Zscan18	102	66	67	61	89	81
Zscan12	261	175	308	245	250	229
Zscan10	0	0	0	0	0	4
Zrsr2	1771	1156	1774	1785	1664	1803
Zrsr1	1191	880	1202	1010	836	991
Zranb3	151	122	163	136	165	133
Zranb2	2484	2591	3191	2907	2789	2776
Zranb1	3894	2700	3534	3386	2970	3476
Zpr1	1800	1376	1652	1870	1505	1761
Zpld1	0	0	0	0	0	0
Zpbp2	0	0	0	0	0	0
Zpbp	52	55	104	31	28	20
Zp4-ps	0	0	0	0	0	0
Zp3r	0	0	0	0	0	1
Zp3	4	0	0	0	0	0
Zp2	0	0	14	2	0	0
Zp1	0	0	2	0	0	0
Znrf4	0	0	0	0	0	6
Znrf3	849	650	784	616	449	504
Znrf2	2365	1708	2236	1727	1149	1506
Znrf1	1871	1240	1697	2290	1648	1932
Znrd1as	149	101	85	107	109	118
Znrd1	906	589	852	810	1002	862
Znhit6	1089	908	1165	1080	1183	1131
Znhit3	359	254	369	374	375	448
Znhit2	544	267	401	420	444	430
Znhit1	667	408	711	974	1067	824
Znfx1	3435	2345	3198	2144	2429	2672
Znf41-ps	36	24	12	8	18	2
Zmynd8	1712	1534	2009	2018	2357	1389
Zmynd19	1320	843	1124	1152	1146	1095
Zmynd15	56	53	35	124	64	91
Zmynd12	12	6	8	0	16	24
Zmynd11	6417	5294	6525	4988	4694	4990
Zmynd10	1	6	7	0	3	8
Zmym6	618	755	762	691	758	661
Zmym5	3317	2791	3018	2606	1873	2652
Zmym4	2505	2171	2473	2147	1798	1666
Zmym3	1028	920	992	1135	1352	1122
Zmym2	3605	2902	3174	2528	2555	2811
Zmym1	298	296	302	321	281	295
Zmpste24	4988	3720	4518	4462	4574	3550
Zmiz2	2735	1936	2496	1834	1941	2196
Zmiz1os1	56	15	47	29	44	28
Zmiz1	11117	8709	10277	9121	7199	8645
Zmat5	356	294	355	424	406	349
Zmat4	4	0	0	0	0	0
Zmat3	1999	1524	1777	1378	1194	1286
Zmat2	2780	2101	3151	3431	3170	2808
Zmat1	291	260	297	327	316	260
Zkscan8	1703	1560	1952	1488	1426	1258
Zkscan7	136	166	282	220	236	154
Zkscan6	411	299	373	376	437	391
Zkscan5	777	568	733	717	480	593
Zkscan4	149	135	188	67	94	140
Zkscan3	2413	2029	2322	1905	2008	2293
Zkscan2	14	2	6	0	8	4
Zkscan17	2896	1961	2570	2209	2168	1669
Zkscan16	10	2	10	6	0	6
Zkscan14	323	218	263	214	226	171
Zkscan1	2198	1686	1957	1548	1518	1482
Zim3	0	0	0	0	0	0
Zim2	0	0	0	0	0	0
Zim1	377	406	350	325	565	484
Zik1	166	157	201	152	180	180
Zic5	16	8	18	16	0	4
Zic4	0	0	8	6	1	2
Zic3	14	8	16	0	12	0
Zic2	50	13	46	46	4	40
Zic1	16	18	42	22	27	39
Zhx3	6586	5545	6704	4916	4076	4685
Zhx2	3110	2573	2933	2257	1976	2083
Zhx1	3000	2771	3155	2385	1890	2245
Zgrf1	209	127	121	177	129	168
Zgpat	1365	1170	1380	1307	1280	1206
Zglp1	3	0	0	0	0	0
Zg16	0	0	0	0	0	0
Zfyve9	3395	2699	3213	2569	2164	2471
Zfyve28	300	323	431	379	211	321
Zfyve27	1935	1367	1691	1348	1503	1435
Zfyve26	1448	1068	1288	901	730	937
Zfyve21	1728	1590	1798	1426	1484	1500
Zfyve19	464	516	548	572	552	486
Zfyve16	2471	1734	2214	1636	1418	1671
Zfyve1	2522	2162	2673	2042	1617	2211
Zfy2	0	0	0	0	0	0
Zfy1	0	0	0	0	0	0
Zfx	2888	2414	2646	2283	2056	2194
Zfr2	204	261	263	189	266	304
Zfr	6944	5670	6875	5384	4515	5146
Zfpm2	226	155	205	274	182	120
Zfpm1	830	525	570	472	342	511
Zfpl1	827	635	790	887	1176	666
Zfp995	179	188	139	169	206	148
Zfp994	287	223	309	170	185	200
Zfp993	41	5	19	57	23	31
Zfp992	163	153	243	228	161	259
Zfp991	24	26	35	42	30	14
Zfp990	175	151	162	168	135	163
Zfp989	18	0	0	0	0	6
Zfp988	8	3	6	7	0	3
Zfp987	0	0	0	0	0	0
Zfp986	15	7	4	4	2	8
Zfp985	21	10	19	35	18	23
Zfp984	44	25	42	67	43	67
Zfp983	348	347	283	345	243	288
Zfp982	0	4	5	3	4	0
Zfp981	1	0	0	0	0	0
Zfp980	3	6	10	1	7	0
Zfp979	362	319	437	441	362	372
Zfp978	0	0	0	0	2	0
Zfp977	8	4	10	0	4	2
Zfp976	44	30	37	56	15	41
Zfp975	144	178	186	147	173	166
Zfp974	339	302	373	189	273	352
Zfp973	1	6	5	0	16	1
Zfp972	1	0	4	0	0	0
Zfp971	157	138	142	129	102	97
Zfp970	221	255	234	285	298	249
Zfp97	110	83	59	25	33	58
Zfp969	7	14	11	7	6	6
Zfp968	2	0	1	0	1	0
Zfp967	0	0	2	0	0	7
Zfp966	9	27	17	4	6	11
Zfp965	12	21	10	12	10	6
Zfp964	176	209	125	151	156	104
Zfp963	151	105	134	109	108	89
Zfp961	355	283	303	375	255	301
Zfp960	117	37	53	35	52	45
Zfp959	260	174	245	253	122	189
Zfp958	326	314	257	172	294	197
Zfp957	0	0	0	0	0	1
Zfp956	293	305	338	402	313	319
Zfp955b	267	172	174	167	117	135
Zfp955a	440	361	333	264	353	264
Zfp954	652	493	613	655	600	621
Zfp953	110	110	104	137	92	88
Zfp952	349	314	340	311	312	297
Zfp951	64	117	120	63	52	94
Zfp950	298	364	324	404	419	551
Zfp949	1876	1705	1880	2020	1769	2543
Zfp948	958	704	659	936	907	746
Zfp947	78	66	76	28	51	33
Zfp946	526	430	648	485	304	480
Zfp945	779	765	707	670	519	590
Zfp944	403	261	336	322	249	262
Zfp943	580	614	516	406	485	327
Zfp942	730	549	692	639	505	607
Zfp941	0	4	4	2	7	0
Zfp940	37	85	73	68	103	78
Zfp94	272	217	275	198	195	259
Zfp939	230	175	251	184	124	134
Zfp938	221	128	349	186	305	221
Zfp937	167	137	178	84	155	136
Zfp936	0	0	1	0	0	0
Zfp935	81	107	88	107	72	88
Zfp934	79	82	72	61	69	141
Zfp933	537	408	549	303	362	319
Zfp932	262	221	288	248	300	204
Zfp931	174	218	290	221	336	290
Zfp930	510	497	491	379	416	318
Zfp93	101	102	125	154	189	82
Zfp92	2	2	0	17	0	0
Zfp91	9334	6933	8213	7287	5613	5956
Zfp90	129	131	124	85	120	119
Zfp9	2491	2277	2303	2493	2442	2242
Zfp882	158	213	160	112	173	188
Zfp879	41	29	50	10	30	32
Zfp874b	483	364	450	355	272	239
Zfp874a	430	388	428	445	383	272
Zfp873	104	74	126	49	90	54
Zfp872	4	0	0	0	0	0
Zfp871	1568	1373	1552	987	947	1110
Zfp870	469	348	379	344	248	272
Zfp87	442	281	311	249	255	263
Zfp869	933	723	883	625	628	825
Zfp868	542	533	591	493	598	671
Zfp867	720	564	633	381	350	371
Zfp866	652	641	673	432	617	573
Zfp865	1251	1080	1166	1225	1150	1195
Zfp862-ps	2321	2108	2337	1967	2070	1855
Zfp85os	35	16	11	13	38	38
Zfp853	22	10	22	21	46	18
Zfp850	31	30	39	92	49	83
Zfp85	163	148	121	139	71	144
Zfp846	309	250	339	213	455	333
Zfp84	721	445	670	549	409	499
Zfp839	408	421	563	512	467	380
Zfp831	0	0	0	0	0	4
Zfp830	759	576	823	761	778	632
Zfp827	981	927	1167	1039	824	968
Zfp825	198	286	273	226	257	208
Zfp821	636	531	644	804	662	642
Zfp820	83	56	123	127	104	70
Zfp82	9	11	12	16	26	37
Zfp819	16	2	3	8	0	0
Zfp813-ps	0	0	0	0	0	0
Zfp811	38	18	32	18	22	44
Zfp810	364	326	297	345	417	288
Zfp81	620	526	509	585	443	570
Zfp809	599	417	653	576	520	467
Zfp808	52	54	85	14	76	75
Zfp804b	0	0	6	0	0	0
Zfp804a	20	2	32	18	0	22
Zfp800	886	487	879	599	450	481
Zfp799	514	452	498	345	539	444
Zfp791	52	47	32	54	61	52
Zfp790	833	578	748	685	552	651
Zfp788	643	633	633	592	622	614
Zfp787	797	559	726	766	857	679
Zfp786	77	34	87	112	58	38
Zfp784	6	0	4	2	2	2
Zfp783	197	201	171	328	404	327
Zfp781	18	16	12	16	12	10
Zfp780b	603	534	466	359	394	420
Zfp78	140	135	168	73	177	68
Zfp777	1696	1023	1208	1138	978	911
Zfp775	248	222	266	189	186	230
Zfp773	10	4	16	0	12	2
Zfp772	364	338	319	363	298	398
Zfp771	911	778	1037	966	756	754
Zfp770	370	365	364	325	336	242
Zfp768	798	519	785	733	746	576
Zfp764	345	288	316	281	385	299
Zfp763	243	207	243	117	216	158
Zfp760	421	367	405	204	368	306
Zfp759	127	121	168	65	114	107
Zfp758	473	307	339	290	319	372
Zfp750	17	8	16	10	6	2
Zfp748	354	282	253	286	254	362
Zfp747	306	320	257	341	159	237
Zfp746	1557	1194	1340	1478	1210	958
Zfp740	6118	4215	5350	4589	3910	3960
Zfp74	777	562	732	506	500	576
Zfp738	403	400	480	464	257	311
Zfp735	0	0	0	0	0	0
Zfp729b	442	391	289	314	249	335
Zfp729a	665	931	847	652	700	976
Zfp72	177	98	108	112	173	73
Zfp719	438	367	367	432	334	263
Zfp715	1023	711	779	706	513	618
Zfp712	245	200	225	125	89	96
Zfp711	145	124	134	84	64	108
Zfp710	769	515	775	711	664	842
Zfp709	403	340	382	268	291	233
Zfp708	0	0	0	0	5	0
Zfp707	382	196	292	248	290	250
Zfp706	4890	3393	4393	3718	4018	3512
Zfp704	2858	2094	2658	1902	1669	2135
Zfp703	7316	5201	8039	7531	5985	6536
Zfp7	98	90	133	192	148	138
Zfp697	249	147	187	179	162	129
Zfp692	271	255	221	420	535	447
Zfp691	206	196	285	258	221	223
Zfp69	114	117	101	104	188	84
Zfp689	186	206	181	173	140	167
Zfp688	307	190	264	328	224	244
Zfp687	1132	838	1035	778	846	824
Zfp683	0	0	0	0	0	0
Zfp68	2257	1878	2262	1643	1631	1542
Zfp677	344	280	306	291	251	269
Zfp672	739	725	749	645	760	577
Zfp668	452	332	387	343	304	347
Zfp667	403	313	282	288	298	251
Zfp664	3358	3031	3338	2512	2060	2116
Zfp663	0	0	0	0	6	4
Zfp661	124	159	176	175	196	234
Zfp658	299	267	384	362	412	383
Zfp655	2515	1704	2012	2246	1617	1666
Zfp654	1363	869	1149	1053	870	894
Zfp653	470	279	395	501	398	511
Zfp652os	14	3	6	4	0	2
Zfp652	4902	3752	4354	3227	2863	3038
Zfp651	4636	3928	4237	3219	3238	3627
Zfp65	460	489	530	427	315	401
Zfp648	4	2	0	0	0	0
Zfp647	175	176	289	196	169	169
Zfp646	2148	1590	2003	1724	1279	1512
Zfp644	1975	1609	1850	1782	1601	1403
Zfp641	148	136	144	91	82	225
Zfp640	0	0	0	0	0	0
Zfp64	1165	818	1053	1017	1161	1063
Zfp639	896	721	877	936	883	1023
Zfp638	4788	3805	5203	4171	3434	3971
Zfp637	1101	920	1104	1226	1319	1017
Zfp629	977	708	867	917	952	742
Zfp628	933	678	920	858	682	598
Zfp626	506	426	428	384	329	422
Zfp623	669	498	491	473	570	596
Zfp622	2119	1469	2202	2079	1794	1863
Zfp62	1323	1040	1293	1154	1219	1242
Zfp619	222	200	147	254	211	188
Zfp618	524	518	709	813	608	765
Zfp617	359	373	381	318	324	307
Zfp616	0	0	0	0	0	0
Zfp612	143	71	132	118	175	91
Zfp61	544	407	501	565	522	607
Zfp609	3187	2456	3247	2437	2224	2272
Zfp608	1669	1616	2314	1551	1357	1460
Zfp607b	91	76	90	100	92	92
Zfp607a	371	328	364	311	276	326
Zfp606	614	373	510	512	409	300
Zfp605	203	176	176	103	157	122
Zfp600	2	0	2	0	0	0
Zfp60	600	492	617	437	517	450
Zfp599	7	4	9	2	12	0
Zfp598	3843	2712	3229	3316	2855	3077
Zfp597	425	326	224	302	255	288
Zfp595	263	177	216	156	236	194
Zfp593	40	13	31	30	20	25
Zfp592	3826	3203	3729	3357	2398	2486
Zfp59	234	193	237	225	233	320
Zfp583	77	86	94	107	132	108
Zfp580	244	182	280	256	318	213
Zfp58	140	130	116	160	89	134
Zfp579	391	459	432	621	618	558
Zfp575	122	99	116	132	76	72
Zfp574	940	837	920	917	793	855
Zfp572	0	0	0	0	0	0
Zfp57	16	15	10	36	26	34
Zfp568	802	717	785	867	691	752
Zfp566	127	132	201	170	190	199
Zfp563	155	119	129	82	143	106
Zfp560	509	356	505	431	441	373
Zfp558	67	52	37	39	46	70
Zfp553	447	395	512	502	585	501
Zfp551	136	168	156	170	175	154
Zfp541	0	2	0	0	6	0
Zfp54	133	101	151	105	156	159
Zfp536	6	38	24	18	14	46
Zfp534	18	4	5	26	20	17
Zfp532	1314	1330	1581	1433	1411	1512
Zfp53	507	353	442	410	416	362
Zfp526	633	408	488	493	410	444
Zfp524	84	56	134	134	114	134
Zfp523	1147	919	1014	1303	1029	1093
Zfp521	6146	5376	5775	4213	5525	4747
Zfp52	359	333	357	404	293	227
Zfp518b	1423	1112	1173	970	1023	983
Zfp518a	754	615	673	619	797	622
Zfp516	2386	1812	2016	2008	1797	1643
Zfp513	892	698	877	1087	1094	992
Zfp512b	2882	2173	2922	2461	1840	2279
Zfp512	1239	1255	1371	1369	1160	1619
Zfp511	481	345	393	532	597	583
Zfp51	484	387	362	390	395	302
Zfp507	1167	925	1205	990	959	863
Zfp503	2700	2016	2912	2643	3096	2869
Zfp493	26	40	48	29	23	29
Zfp488	0	0	0	0	0	0
Zfp474	2	0	0	0	10	8
Zfp473	22	8	8	8	26	4
Zfp472	202	209	163	154	142	224
Zfp469	743	603	628	794	883	963
Zfp467	383	333	407	413	281	300
Zfp462	1235	1172	802	970	1617	991
Zfp46	1664	1312	1559	1487	1228	1193
Zfp459	0	0	0	0	0	2
Zfp458	78	71	67	83	110	37
Zfp457	12	6	19	18	10	14
Zfp456	17	55	33	45	38	25
Zfp455	90	81	93	63	85	82
Zfp454	47	38	117	73	58	72
Zfp451	3319	2507	3116	2692	2308	2791
Zfp449	913	687	772	530	601	512
Zfp446	263	334	279	291	253	289
Zfp445	3974	3345	3665	3245	2878	3058
Zfp444	309	320	414	350	418	371
Zfp442	80	71	71	68	85	109
Zfp438	295	320	377	299	299	317
Zfp433	22	16	13	5	6	19
Zfp429	99	84	106	118	114	108
Zfp428	33	45	54	86	43	66
Zfp426	1552	1127	1359	928	1036	878
Zfp423	2925	2203	2615	2154	1518	1823
Zfp422-ps	31	46	42	49	17	29
Zfp422	1617	1353	1495	1145	1132	1237
Zfp420	182	195	210	148	190	144
Zfp42	0	0	0	0	1	0
Zfp419	0	0	0	0	0	0
Zfp418	132	64	106	80	62	109
Zfp414	427	406	450	571	589	468
Zfp410	1666	1181	1395	1202	1322	1206
Zfp41	296	226	324	188	293	214
Zfp408	559	421	547	470	542	512
Zfp407	895	834	842	848	863	980
Zfp40	183	222	170	136	134	151
Zfp398	1499	983	1151	943	802	925
Zfp397	1577	1486	1655	1184	1127	1176
Zfp395	2634	2428	3105	2495	2149	1907
Zfp39	424	262	373	191	255	351
Zfp389	4	0	0	1	0	0
Zfp386	711	713	704	917	808	840
Zfp385c	183	160	212	202	145	123
Zfp385b	1371	1199	2159	2199	1412	1643
Zfp385a	5434	3456	3342	2717	1924	3175
Zfp384	2323	1800	2203	2679	2415	2153
Zfp383	967	751	943	958	852	803
Zfp382	379	214	273	243	276	189
Zfp37	458	406	431	437	469	309
Zfp36l3	2	0	0	0	0	0
Zfp36l2	12630	10619	13010	9980	8901	10543
Zfp36l1-ps	50	31	53	69	27	35
Zfp36l1	9373	7940	11485	11951	9484	9593
Zfp369	776	840	849	552	694	864
Zfp367	716	619	689	695	557	487
Zfp366	26	10	22	4	6	8
Zfp365	867	679	844	584	536	755
Zfp362	1266	982	1196	1070	1079	1079
Zfp36	84932	80323	112608	122782	81550	81580
Zfp358	955	710	976	870	760	708
Zfp354c	2173	1714	1988	2155	2077	1696
Zfp354b	80	96	79	25	79	72
Zfp354a	286	250	308	184	174	225
Zfp353-ps	0	0	0	0	0	0
Zfp352	0	0	0	0	0	0
Zfp35	856	618	760	575	468	659
Zfp346	1161	729	1094	817	980	820
Zfp345	0	0	0	0	0	0
Zfp341	131	130	145	140	157	139
Zfp335os	19	29	13	38	50	22
Zfp335	1299	896	1190	974	927	1006
Zfp334	723	553	473	463	636	659
Zfp330	1629	1264	1661	1703	1459	1395
Zfp329	510	447	424	418	394	371
Zfp326	1762	1247	1679	1664	1376	1407
Zfp324	686	519	492	422	526	455
Zfp322a	866	710	707	499	559	644
Zfp319	1103	675	887	860	682	621
Zfp318	2046	1846	1952	1761	1519	1466
Zfp317	1255	1068	1076	1204	985	1078
Zfp316	986	867	952	738	926	789
Zfp300	58	83	60	77	123	58
Zfp30	585	446	536	535	381	410
Zfp3	128	134	188	100	84	81
Zfp296	0	0	4	0	12	2
Zfp292	2114	2100	2131	2211	2155	2019
Zfp287	335	328	395	424	388	361
Zfp286os	0	0	2	0	0	0
Zfp286	223	191	245	185	327	190
Zfp282	1173	852	1214	939	800	890
Zfp281	1278	1248	1262	2172	1660	1852
Zfp280d	1844	1378	1752	1437	1126	1270
Zfp280c	870	753	813	949	628	682
Zfp280b	603	445	533	532	490	334
Zfp28	257	306	343	509	391	332
Zfp277	872	689	885	608	475	621
Zfp276	831	605	761	562	574	652
Zfp275	2482	1874	2015	1559	1921	1746
Zfp273	115	89	124	138	70	138
Zfp27	481	375	469	582	540	521
Zfp266	3069	2442	3011	2523	2554	2175
Zfp264	0	0	0	0	0	0
Zfp263	1209	884	1019	1060	859	1042
Zfp260	4218	3380	3955	3418	3187	2674
Zfp26	1013	779	869	963	878	1000
Zfp251	1256	926	1096	772	698	743
Zfp248	444	293	403	345	273	245
Zfp24	1717	1378	1454	1475	1250	1220
Zfp239	48	83	28	80	69	81
Zfp236	1846	1717	2051	1785	1519	1699
Zfp235	464	351	576	438	424	451
Zfp229	693	546	630	512	434	428
Zfp219	1194	813	967	794	1019	930
Zfp217	1967	1453	1405	1394	1229	1650
Zfp213	144	82	124	94	125	133
Zfp212	1347	984	1262	1068	1103	1165
Zfp207	6261	5247	6954	6150	4840	5183
Zfp202	237	214	217	299	300	262
Zfp2	260	157	202	124	147	221
Zfp189	412	263	369	374	290	255
Zfp185	662	785	697	1120	1549	968
Zfp184	37	54	38	60	22	42
Zfp182	351	271	370	390	244	432
Zfp180	1962	1219	1656	1551	1283	1405
Zfp174	145	139	169	140	144	81
Zfp169	237	223	219	130	187	234
Zfp160	761	741	672	422	606	523
Zfp157	316	293	406	296	260	337
Zfp148-ps1	0	0	0	0	0	0
Zfp148	3913	3469	3896	3162	2981	2981
Zfp146	3008	2377	2848	2702	2638	2160
Zfp143	920	847	917	879	736	787
Zfp142	1613	1058	1391	1190	940	1316
Zfp141	563	443	586	547	542	451
Zfp14	129	147	150	167	94	123
Zfp133-ps	7	15	17	8	26	8
Zfp131	2839	1930	2367	2462	1854	1965
Zfp13	389	306	292	348	335	290
Zfp128	103	74	90	155	124	94
Zfp125	248	170	238	282	295	176
Zfp120	552	485	506	570	539	586
Zfp12	1583	1109	1424	1271	1006	1162
Zfp119b	99	85	100	119	76	85
Zfp119a	122	67	117	61	49	125
Zfp114	26	31	20	27	24	16
Zfp113	474	391	496	364	463	430
Zfp112	244	158	243	189	271	263
Zfp111	647	563	541	452	466	307
Zfp110	1247	1140	1455	1205	1431	1121
Zfp11	204	220	222	126	249	198
Zfp109	104	88	87	69	110	73
Zfp108	130	88	138	79	118	51
Zfp106	7979	5771	7281	6317	5015	4916
Zfp105	139	114	224	282	269	155
Zfp101	333	356	376	305	357	415
Zfp1	469	411	488	450	448	468
Zfp-ps	0	0	0	0	0	0
Zfhx4	7386	7408	8033	7266	7404	6862
Zfhx3	4072	3395	3919	4539	4403	4631
Zfhx2os	0	0	0	0	0	0
Zfhx2	418	369	622	629	345	465
Zfc3h1	2941	2706	2803	2435	2511	2575
Zfat	297	278	391	357	313	295
Zfas1	1345	1142	1589	2371	2730	2412
Zfand6	4120	3297	4183	3819	3560	4103
Zfand5	5462	5392	6481	8713	7200	7381
Zfand4	43	60	58	118	84	35
Zfand3	5686	4387	5316	4647	4178	4087
Zfand2b	838	744	826	822	753	660
Zfand2a	1559	882	1224	1189	1093	1085
Zfand1	331	309	402	490	344	406
Zfa-ps	7	11	12	2	20	21
Zer1	2140	1821	1924	1797	1649	1881
Zeb2os	29	27	30	41	46	30
Zeb2	9721	9035	12442	9934	8011	8304
Zeb1	6678	6320	7033	6624	6171	6066
Zdhhc9	1812	1382	1819	1808	1859	1440
Zdhhc8	4540	3656	4174	3327	3101	3332
Zdhhc7	2094	1394	1887	1560	1896	1492
Zdhhc6	1157	1036	1556	1249	1482	1241
Zdhhc5	4795	3634	4633	4438	4196	3461
Zdhhc4	1536	1068	1344	1378	1309	1069
Zdhhc3	5390	3589	4792	3670	3183	3502
Zdhhc25	0	0	0	0	0	0
Zdhhc24	468	504	661	606	430	444
Zdhhc23	4	14	2	2	2	10
Zdhhc22	4	0	4	0	0	0
Zdhhc21	1730	1420	1416	1134	953	1300
Zdhhc20	5414	3622	4479	3729	3596	3445
Zdhhc2	209	274	240	221	227	266
Zdhhc19	0	0	0	0	0	0
Zdhhc18	2981	2065	2461	2362	2285	1781
Zdhhc17	1791	1408	1850	1600	1491	1639
Zdhhc16	734	694	782	785	844	646
Zdhhc15	682	421	673	459	525	319
Zdhhc14	447	354	310	343	309	305
Zdhhc13	504	474	499	433	547	498
Zdhhc12	136	99	139	183	218	167
Zdhhc11	0	0	6	0	0	0
Zdhhc1	2644	2178	2730	2419	2286	2420
Zdbf2	46	39	67	77	21	69
Zcwpw2	11	5	12	13	25	14
Zcwpw1	88	25	31	91	96	82
Zcrb1	1537	1039	1358	1498	1612	1480
Zcchc9-ps	0	0	0	0	0	0
Zcchc9	971	645	984	983	825	865
Zcchc8	1462	1304	1335	1563	1424	1389
Zcchc7	1735	1811	2120	2481	1936	2467
Zcchc6	4312	2912	4062	3506	2986	3144
Zcchc4	566	455	488	579	569	615
Zcchc3	275	252	304	260	272	250
Zcchc24	15846	12979	16333	12719	9907	10576
Zcchc2	1433	819	1035	967	752	922
Zcchc18	218	136	261	126	125	197
Zcchc17	1241	1077	1398	1399	1154	1088
Zcchc14	6216	4708	5277	5879	5134	5190
Zcchc13	0	0	0	0	0	2
Zcchc12	4	10	6	26	40	44
Zcchc11	2763	2446	2468	2130	1667	1795
Zcchc10	387	328	405	360	371	313
Zc4h2	530	500	509	429	434	357
Zc3hc1	688	567	850	739	771	718
Zc3hav1l	1161	983	1210	905	965	771
Zc3hav1	3849	3164	3659	3457	2827	3163
Zc3h8	170	147	189	120	137	166
Zc3h7b	6824	4789	6640	5347	4874	4455
Zc3h7a	4972	4105	4741	5268	4711	5860
Zc3h6	1233	962	1125	895	803	937
Zc3h4	2616	2355	3065	2554	2715	2571
Zc3h3	297	187	319	286	228	312
Zc3h18	4672	3051	4200	3579	4151	4167
Zc3h15	3565	2844	3548	3815	3401	3343
Zc3h14	3601	2945	3693	3276	2711	2813
Zc3h13	2833	1957	2823	2643	2339	2749
Zc3h12d	0	2	6	22	2	0
Zc3h12c	1199	827	968	880	768	771
Zc3h12b	397	392	440	444	227	379
Zc3h12a	1034	754	963	1838	1330	1056
Zc3h11a	1103	973	1073	785	673	928
Zc3h10	390	409	396	401	421	385
Zc2hc1c	213	87	106	122	77	168
Zc2hc1b	0	0	0	0	0	0
Zc2hc1a	1576	1275	1686	1265	1461	1043
Zbtb9	0	0	0	0	0	0
Zbtb8os	618	502	672	645	741	585
Zbtb8b	0	0	0	0	0	4
Zbtb8a	544	391	536	436	585	474
Zbtb7c	1689	1665	1773	2072	1681	1531
Zbtb7b	2140	1665	1987	1540	1495	1652
Zbtb7a	5030	3477	4676	4168	3654	3592
Zbtb6	727	601	645	542	616	469
Zbtb5	717	544	515	471	417	395
Zbtb49	480	325	320	302	279	255
Zbtb48	403	323	380	447	367	312
Zbtb46	610	407	447	367	457	367
Zbtb45	459	269	457	436	412	337
Zbtb44	3340	2442	2852	2373	1924	2429
Zbtb43	1056	788	832	862	788	841
Zbtb42	348	246	328	325	238	171
Zbtb41	3042	2225	2495	2147	1963	1780
Zbtb40	666	583	585	665	630	703
Zbtb4	7205	5514	6795	5001	4691	4816
Zbtb39	972	586	616	604	575	663
Zbtb38	2613	1822	2463	2234	2125	2280
Zbtb37	714	636	675	696	610	885
Zbtb34	591	481	577	520	531	664
Zbtb33	1648	1216	1365	933	841	1123
Zbtb32	8	2	2	11	8	4
Zbtb3	69	67	78	44	80	38
Zbtb26	207	165	225	200	199	209
Zbtb25	405	361	334	525	397	323
Zbtb24	927	751	827	691	799	740
Zbtb22	1381	1174	1251	1291	1164	1260
Zbtb21	1268	1027	1110	1171	1166	1249
Zbtb20	27596	20954	25968	18768	19886	23952
Zbtb2	945	689	880	1066	844	772
Zbtb18	614	492	582	546	411	361
Zbtb17	1047	711	1091	989	908	1099
Zbtb16	1720	1815	2396	1829	1267	1859
Zbtb14	1034	893	846	635	723	495
Zbtb12	155	131	231	234	304	239
Zbtb11os1	129	74	106	91	124	86
Zbtb11	1539	1243	1338	1559	1203	1315
Zbtb10	2052	1898	2091	2560	1456	1895
Zbtb1	2139	1690	1976	1873	1644	1609
Zbp1	231	134	273	439	359	379
Zbed6	0	0	0	0	0	0
Zbed5	315	224	236	212	364	388
Zbed4-ps3	0	0	0	0	0	0
Zbed4-ps2	0	0	0	0	0	0
Zbed4-ps1	0	0	0	0	0	0
Zbed4	150	143	108	171	142	141
Zbed3	839	639	825	743	883	742
Zbbx	0	0	0	0	0	0
Zar1l	0	0	0	0	0	0
Zar1	0	0	0	0	0	0
Zap70	6	4	2	0	2	6
Zan	0	4	0	0	8	11
Zakit	3	0	0	0	0	10
Zadh2	5209	4171	4686	3594	3089	2987
Yy2	0	0	0	0	0	0
Yy1	5234	4333	4902	4532	4183	4352
Ywhaz	14566	11994	13980	14394	13560	12427
Ywhaq-ps3	223	191	185	224	163	191
Ywhaq-ps2	1	1	0	2	1	0
Ywhaq-ps1	2	2	0	1	10	7
Ywhaq	5565	5211	6071	5563	5491	5056
Ywhah	4484	3932	4096	4329	4805	3969
Ywhag	8518	6223	8748	8004	8418	7825
Ywhae	19800	14998	20873	22032	21567	19064
Ywhab	15556	11940	15412	15247	14234	13513
Ythdf3	5440	4033	4633	4586	3612	4180
Ythdf2	2065	1353	1751	1944	2148	1724
Ythdf1	3443	2588	3186	3200	3098	2934
Ythdc2	688	532	457	482	376	520
Ythdc1	4159	3301	3831	3853	3209	3769
Yrdc	651	347	567	879	861	607
Ypel5	2159	1643	1931	1725	1576	1653
Ypel4	459	357	432	286	349	376
Ypel3	2997	2339	2906	3231	3589	3818
Ypel2	984	989	1286	757	772	908
Ypel1	166	95	193	163	202	164
Yod1	888	682	629	859	501	721
Yme1l1	8010	6664	8376	7484	7465	6575
Ylpm1	2529	2372	2939	2698	2515	2766
Ykt6	8043	5576	7490	6454	6600	5507
Yjefn3	104	70	81	97	84	89
Yipf7	3	0	4	2	0	0
Yipf6	2503	1684	1887	1935	1835	1678
Yipf5	4369	3530	4486	5082	5078	4057
Yipf4	5060	3952	4735	3828	3736	3700
Yipf3	4848	4201	5289	5416	5506	4500
Yipf2	271	201	302	327	315	243
Yipf1	1956	1431	1882	1765	1528	1831
Yif1b	1223	936	1233	1343	1383	1145
Yif1a	1473	1316	1518	2006	2456	1642
Yes1	1412	1512	1661	1610	1239	1250
Yeats4	1106	703	1128	1094	1144	1016
Yeats2	1564	1556	1843	1668	1566	1546
Ydjc	47	43	49	125	288	44
Ybx3	15319	12823	16750	15434	13996	15553
Ybx2	2	9	2	16	6	4
Ybx1-ps2	164	81	102	112	155	154
Ybx1	16937	12558	16912	19676	17375	15975
Ybey	123	131	111	88	144	91
Yars2	488	419	460	511	557	380
Yars	3314	2824	3393	3509	3005	3491
Yap1	6779	5759	7213	6777	6545	5646
Yaf2	1184	859	867	1195	1034	839
Yae1d1	556	527	504	495	393	524
Xylt2	1639	1162	1457	1180	1406	1556
Xylt1	4581	3066	3492	2521	2717	2713
Xylb	117	99	155	223	178	178
Xxylt1	2083	1567	1696	1392	1457	1295
Xrra1	6	22	8	10	25	14
Xrn2	3343	2565	3193	3314	2729	2685
Xrn1	3972	3454	3902	3557	2996	3402
Xrcc6	534	620	780	1000	983	803
Xrcc5	837	823	1051	1074	1014	823
Xrcc4	362	279	345	449	358	350
Xrcc3	444	264	321	270	237	403
Xrcc2	413	384	393	226	322	257
Xrcc1	1167	903	1227	1145	1204	1318
Xpr1	3347	2401	3264	2561	2556	2638
Xpot	3715	2858	3526	3462	3595	2998
Xpo7	3557	3146	3670	2977	2817	2691
Xpo6	3565	2748	3521	3379	2950	3397
Xpo5	2000	1698	2399	2267	1885	1830
Xpo4	2305	1501	1823	1483	1557	1778
Xpo1	4439	4233	4537	4523	5215	4147
Xpnpep3	834	583	706	539	736	553
Xpnpep2	1055	758	980	759	642	648
Xpnpep1	3634	2276	2951	3539	3591	3087
Xpc	1231	1007	1316	849	767	1073
Xpa	740	622	869	723	656	922
Xntrpc	4	2	3	9	13	1
Xndc1	211	158	225	198	222	228
Xlr5e-ps	0	0	0	0	0	0
Xlr5d-ps	0	0	0	0	0	0
Xlr5c	0	0	0	0	0	0
Xlr5b	0	0	0	0	0	0
Xlr5a	0	0	0	0	0	0
Xlr4e-ps	0	0	0	0	0	0
Xlr4d-ps	0	0	0	0	0	0
Xlr4c	0	0	4	0	0	0
Xlr4b	13	0	4	0	0	16
Xlr4a	0	0	4	7	0	0
Xlr3e-ps	0	0	0	0	0	0
Xlr3d-ps	0	0	0	0	0	0
Xlr3c	6	0	1	12	0	0
Xlr3b	64	18	115	218	30	118
Xlr3a	3	2	23	5	10	2
Xlr	91	79	47	37	57	60
Xkrx	20	4	6	8	1	8
Xkr9	0	0	0	0	0	0
Xkr8	141	187	218	193	222	142
Xkr7	60	75	42	8	33	23
Xkr6	73	38	64	102	54	78
Xkr5	12	11	8	20	25	10
Xkr4	31	48	14	15	8	10
Xk	48	40	40	55	50	6
Xist	16	3	18	0	0	6
Xirp2	20	8	136	156	78	83
Xirp1	6	8	12	38	4	14
Xiap	4996	4293	5066	3513	3276	3395
Xdh	11124	7846	12734	13861	9069	12233
Xcr1	1	4	1	0	22	6
Xcl1	0	0	0	3	10	0
Xbp1	8732	7571	8617	9153	9482	7888
Xaf1	1264	977	1213	1026	1022	998
Xab2	2250	1533	2040	1836	1550	1899
Wwtr1	13216	10272	10456	8990	8515	7750
Wwp2	2881	2731	2904	3960	4206	3065
Wwp1	4676	3752	3819	2680	2118	2648
Wwox	695	554	695	612	558	480
Wwc2	4292	3687	3941	3141	3242	3127
Wwc1	70	65	88	44	14	68
Wtip	1602	1455	1625	1879	1958	1702
Wtap	2849	2259	2811	2585	2746	2823
Wt1os	10	0	2	0	0	0
Wt1	2	6	0	20	36	1
Wscd2	500	480	600	363	369	367
Wscd1	20	4	8	2	10	0
Wsb2-ps	0	0	0	0	0	0
Wsb2	3952	3327	4048	3777	3156	3016
Wsb1	7338	6433	7601	10237	8231	8106
Wrnip1	2051	1596	1910	1905	1733	1794
Wrn	1404	1159	1534	1146	1083	962
Wrb	1011	757	1000	725	807	547
Wrap73	339	385	480	463	430	523
Wrap53	357	199	225	314	242	266
Wnt9b	2	0	0	0	0	0
Wnt9a	4150	2217	2829	1357	1668	1911
Wnt8b	0	4	0	0	4	0
Wnt8a	0	0	0	0	0	0
Wnt7b	14	6	14	45	12	25
Wnt7a	0	0	0	0	0	0
Wnt6	114	57	102	109	73	41
Wnt5b	890	1020	1204	692	1030	418
Wnt5a	3025	3094	3402	2816	2549	2471
Wnt4	32	71	67	114	72	97
Wnt3a	0	0	0	0	0	0
Wnt3	0	0	0	0	7	0
Wnt2b	98	77	49	55	69	25
Wnt2	761	530	499	287	271	320
Wnt16	1553	1527	1909	1144	1383	1044
Wnt11	4787	2917	3599	2499	1832	2404
Wnt10b	1398	990	1178	782	440	715
Wnt10a	58	38	16	50	47	22
Wnt1	39	24	33	6	12	10
Wnk4	195	211	389	217	114	212
Wnk3	42	55	78	20	66	50
Wnk2	56	48	49	68	62	12
Wnk1	18346	16037	17022	13395	11861	12575
Wls	11126	8888	11817	9021	9707	9379
Wiz	1925	1498	1832	1686	1779	1697
Wisp3	11	8	12	4	8	2
Wisp2	12528	8863	16156	14892	14702	13374
Wisp1	905	1107	985	2211	3133	1603
Wipi2	3410	2925	3335	3191	3081	3121
Wipi1	3968	3288	3926	4321	4999	3902
Wipf3	27	33	57	26	52	14
Wipf2	1129	896	1286	992	980	1244
Wipf1	11076	8197	9350	6534	5694	6118
Wincr1	0	0	0	0	0	0
Wif1	4601	3821	2869	3033	2326	2404
Whrn	425	450	614	595	543	546
Whamm	886	693	854	765	733	900
Wfs1	1596	1270	1555	1354	1469	1274
Wfikkn2	175	162	154	151	156	98
Wfikkn1	46	22	18	53	75	31
Wfdc9	0	0	0	0	0	0
Wfdc8	0	0	0	0	0	3
Wfdc6b	0	0	0	0	0	0
Wfdc6a	6	4	18	10	0	0
Wfdc5	0	0	0	0	6	0
Wfdc3	6	0	9	0	0	0
Wfdc21	2	0	0	0	10	0
Wfdc2	8	21	4	8	26	2
Wfdc18	0	2	0	0	0	0
Wfdc17	0	2	0	30	22	18
Wfdc16	0	0	0	0	0	0
Wfdc15b	1	0	0	0	0	0
Wfdc15a	0	0	0	0	0	0
Wfdc13	0	0	0	0	0	0
Wfdc12	1	0	0	12	13	15
Wfdc11	0	0	0	0	0	0
Wfdc10	0	0	0	0	0	0
Wfdc1	812	954	872	773	819	551
Wee2	0	0	0	0	0	0
Wee1	908	488	630	553	435	464
Wdyhv1	352	286	410	330	417	301
Wdtc1	3012	2064	2855	2375	2127	2169
Wdsub1	1118	885	1045	952	842	892
Wdr95	8	4	8	6	9	0
Wdr93	3	0	3	10	0	8
Wdr92	546	548	556	386	531	456
Wdr91	1660	1386	1585	939	843	1120
Wdr90	722	584	646	780	693	652
Wdr89	1769	1177	1779	2307	2590	2041
Wdr86	54	45	54	76	71	60
Wdr83os	578	398	590	761	803	663
Wdr83	686	552	724	778	775	726
Wdr82	6055	4979	5637	4843	4480	4613
Wdr81	1599	1299	1539	1055	1197	1357
Wdr78	199	159	181	206	281	204
Wdr77	947	686	864	1079	936	880
Wdr76	282	197	323	159	168	159
Wdr75	2345	1556	2093	2464	2245	2091
Wdr74	2	9	6	8	5	6
Wdr73	697	452	652	551	512	587
Wdr72	4	10	14	0	0	8
Wdr70	687	601	769	803	683	670
Wdr7	1873	1512	2324	1639	1502	1467
Wdr66	528	335	359	310	428	432
Wdr64	0	0	0	0	0	0
Wdr63	23	18	38	29	34	15
Wdr62	130	94	112	126	112	193
Wdr61	1852	1384	1745	1920	1850	1807
Wdr60	1713	1315	1746	1420	1248	1472
Wdr6	1296	1322	1822	1533	1551	1122
Wdr5b	192	137	188	225	199	179
Wdr59	659	780	848	790	503	685
Wdr55	634	484	590	820	720	617
Wdr54	394	322	327	288	238	297
Wdr53	375	201	349	250	286	289
Wdr5	2338	1833	2163	2226	2072	2226
Wdr49	3	1	0	0	0	0
Wdr48	2107	1679	2290	1769	1457	1573
Wdr47	986	651	935	802	786	605
Wdr46-ps	15	6	13	0	2	20
Wdr46	1189	797	1242	1450	1305	1298
Wdr45b	2960	2260	2511	2747	2359	2074
Wdr45	586	569	763	681	556	636
Wdr44	1388	1147	1353	982	757	1025
Wdr43	2581	1708	2092	2392	2244	2189
Wdr41	1270	1166	1298	1364	1172	1014
Wdr4	1288	951	1128	1304	1352	1175
Wdr38	6	2	8	21	4	1
Wdr37	1562	1096	1249	1218	1065	990
Wdr36	1953	1519	1966	2121	2122	1655
Wdr35	1866	1728	2084	1441	1484	1680
Wdr34	488	537	825	605	506	486
Wdr33	2999	2091	2257	2235	1909	1959
Wdr31	25	40	50	73	86	35
Wdr3	1520	1214	1385	1216	1403	1210
Wdr27	13	4	13	20	20	12
Wdr26	12354	8935	10739	10063	7401	8627
Wdr25	231	192	228	309	293	255
Wdr24	699	615	773	653	850	719
Wdr20rt	6	0	2	0	0	0
Wdr20	1214	905	1073	835	917	875
Wdr19	1154	1094	1358	1169	1083	1028
Wdr18	1271	1074	1323	1314	1154	1281
Wdr17	0	0	0	0	12	0
Wdr13	2261	2021	2414	2256	1890	2099
Wdr12	766	592	805	1005	827	732
Wdr11	2192	1942	2577	2342	2282	2295
Wdr1	8060	6604	7928	8567	9092	6594
Wdpcp	438	392	526	406	402	468
Wdhd1	175	163	198	244	315	169
Wdfy4	0	0	4	11	97	27
Wdfy3	5076	4014	4854	3558	3361	3909
Wdfy2	3291	2296	2822	2185	1949	1996
Wdfy1	2524	2144	2619	2323	2095	2103
Wdcp	448	306	405	309	353	401
Wbscr25	0	0	0	0	0	0
Wbp4	1814	1289	1563	1787	1423	1553
Wbp2nl	0	0	0	0	2	4
Wbp2	2716	2022	2484	2426	1967	1753
Wbp1l	5425	4064	5324	4621	4606	4295
Wbp11	2698	1624	2068	2327	2155	2079
Wbp1	1004	818	972	996	867	895
Wasl	5829	4544	5328	4484	3575	3709
Washc5	3026	2480	3059	2730	2651	2325
Washc4	3415	2965	3405	2663	2493	2728
Washc3	1005	667	1003	1310	1397	1155
Washc2	3314	2737	3805	2992	2534	3043
Washc1	1587	1221	1735	1577	1643	1344
Wasf3	912	646	971	547	339	528
Wasf2	10360	8508	10550	8405	7369	8016
Wasf1	809	537	590	655	740	467
Was	0	0	0	0	0	8
Wars2	519	407	533	626	541	475
Wars	1687	1320	1561	1472	1761	1454
Wapl	4662	3365	3910	3441	2772	3105
Wap	0	0	0	0	0	0
Wac	5558	4015	4808	4579	3586	3826
Vwf	81	30	47	24	60	32
Vwde	4	0	10	0	0	0
Vwce	11	2	21	6	12	16
Vwc2l	0	0	0	0	0	0
Vwc2	24	22	22	6	10	22
Vwa8	1839	1542	2229	1742	1890	1522
Vwa7	17	31	45	38	18	0
Vwa5b2	6	0	15	1	15	16
Vwa5b1	0	0	0	0	0	0
Vwa5a	7914	6353	8349	7023	5852	6395
Vwa3b	45	51	39	26	53	25
Vwa3a	0	4	3	0	4	0
Vwa2	0	0	0	1	0	0
Vwa1	3237	2321	2797	1533	1200	1493
Vtn	626	516	636	828	1117	522
Vti1b	3449	2721	3603	3630	3182	3305
Vti1a	1650	1265	1630	1362	1168	1216
Vtcn1	0	1	0	0	14	0
Vta1	907	699	915	1017	771	730
Vsx2	0	0	0	0	0	0
Vsx1	0	0	0	0	0	0
Vstm5	41	53	23	24	62	58
Vstm4	841	783	1062	1012	1170	807
Vstm2l	0	0	0	0	0	0
Vstm2b	294	214	398	244	150	215
Vstm2a	37	34	20	24	18	15
Vsnl1	8	16	6	4	9	16
Vsir	6574	5188	6731	5163	4263	4581
Vsig8	145	71	77	18	22	31
Vsig4	0	0	0	0	0	0
Vsig2	0	0	0	0	0	4
Vsig10l	135	109	154	207	131	146
Vsig10	1296	958	1234	864	878	873
Vsig1	0	4	0	0	0	8
Vrtn	0	0	0	0	0	0
Vrk3	796	638	602	706	772	643
Vrk2	517	471	505	421	377	434
Vrk1	457	592	626	500	734	661
Vps9d1	1046	827	926	966	876	998
Vps8	1242	1138	1274	1384	1410	1413
Vps72	1454	1157	1449	1896	1600	1495
Vps54	2446	2192	2347	1811	1393	1969
Vps53	1267	1145	1433	1498	1516	1400
Vps52	2653	2266	2847	3041	3423	2742
Vps51	1265	922	1199	1259	1004	1118
Vps50	1303	1345	1621	1122	1276	1312
Vps4b	4613	3544	4036	3490	3041	3127
Vps4a	2902	2279	2789	2528	2477	2239
Vps45	607	577	735	655	733	699
Vps41	2736	2283	3006	2672	2748	2366
Vps39	2649	2043	2749	2201	2046	2155
Vps37d	307	225	297	284	346	331
Vps37c	1639	1169	1373	1572	1342	1297
Vps37b	233	265	238	348	214	280
Vps37a	1944	1480	1846	1558	1363	1334
Vps36	2033	1300	1817	1783	1745	1828
Vps35	7043	6158	7289	5350	5203	5413
Vps33b	868	615	901	810	930	908
Vps33a	2126	1705	2224	1916	1475	1523
Vps29	2717	2145	2700	2666	2591	2454
Vps26b	3541	2875	3419	2796	3043	2562
Vps26a	4397	3389	4932	3479	2992	3057
Vps25	13	7	18	7	9	23
Vps18	1117	768	889	737	848	920
Vps16	2080	1670	2255	2283	2064	2455
Vps13d	4941	4055	4754	4062	3601	4004
Vps13c	3281	2871	3818	3110	2334	2820
Vps13b	2453	1921	2481	2246	1781	2072
Vps13a	1669	1436	1602	1107	1080	1001
Vps11	3263	2449	3234	2706	2394	2408
Vpreb3	1	0	1	0	0	0
Vpreb2	0	0	0	0	0	0
Vpreb1	13	8	16	4	8	12
Vopp1	3152	2294	2988	1934	2079	1844
Vnn3	0	4	2	0	0	0
Vnn1	66	38	74	106	79	34
Vmp1	3600	2870	3733	5983	7044	5260
Vmo1	11	12	22	13	10	18
Vmn2r99	0	0	0	0	0	0
Vmn2r98	0	0	0	0	0	0
Vmn2r97	0	0	0	0	0	0
Vmn2r96	0	0	0	0	0	0
Vmn2r95	0	0	0	0	0	0
Vmn2r94	0	0	0	0	0	0
Vmn2r93	0	0	0	0	0	0
Vmn2r92	2	8	14	0	0	0
Vmn2r91	0	0	18	0	0	10
Vmn2r90	0	0	0	0	0	0
Vmn2r9	0	0	0	0	0	0
Vmn2r89	0	0	0	0	0	0
Vmn2r88	0	0	0	0	0	0
Vmn2r87	0	0	0	6	0	0
Vmn2r86	0	0	0	0	0	0
Vmn2r85	0	0	0	0	0	0
Vmn2r84	0	0	0	0	0	0
Vmn2r83	0	0	1	0	0	0
Vmn2r82	0	0	0	0	0	0
Vmn2r81	0	0	0	0	0	0
Vmn2r80	0	0	0	0	0	0
Vmn2r8	0	0	0	0	0	0
Vmn2r79	0	0	0	0	0	0
Vmn2r78	0	0	0	0	0	0
Vmn2r77	0	0	0	0	0	0
Vmn2r76	0	0	0	0	0	0
Vmn2r75	0	0	0	0	0	0
Vmn2r74	0	0	0	0	0	0
Vmn2r73	0	0	0	0	0	0
Vmn2r72	0	0	0	0	0	0
Vmn2r71	0	0	0	0	0	0
Vmn2r70	0	0	0	0	0	0
Vmn2r7	0	0	0	0	0	0
Vmn2r69	0	0	0	0	0	0
Vmn2r68	0	0	0	0	0	0
Vmn2r67	0	0	0	0	0	0
Vmn2r66	0	0	0	0	0	0
Vmn2r65	0	0	0	0	0	0
Vmn2r63	0	0	0	0	0	0
Vmn2r62	0	0	0	0	0	0
Vmn2r61	0	0	0	0	0	0
Vmn2r60	0	0	0	0	0	0
Vmn2r6	0	0	0	0	0	0
Vmn2r59	0	0	0	0	0	0
Vmn2r58	0	0	0	0	0	0
Vmn2r57	0	0	0	0	0	0
Vmn2r56	0	0	0	0	0	0
Vmn2r55	0	0	0	0	0	0
Vmn2r54	0	0	0	0	0	0
Vmn2r53	0	0	0	0	0	0
Vmn2r52	0	0	0	0	0	0
Vmn2r51	0	0	0	0	0	0
Vmn2r50	0	0	0	0	0	0
Vmn2r5	0	0	0	0	0	0
Vmn2r49	0	0	0	0	0	0
Vmn2r48	0	0	0	0	0	0
Vmn2r47	0	0	0	0	0	0
Vmn2r46	0	0	0	0	0	0
Vmn2r45	0	0	0	0	0	0
Vmn2r44	0	0	0	0	0	0
Vmn2r43	0	0	0	0	0	0
Vmn2r42	0	0	0	0	0	0
Vmn2r41	0	0	0	0	0	0
Vmn2r40	0	0	0	0	0	0
Vmn2r4	0	0	0	0	0	0
Vmn2r39	0	0	0	0	0	0
Vmn2r38	0	0	0	0	0	0
Vmn2r37	0	0	0	0	0	0
Vmn2r36	0	0	0	0	0	0
Vmn2r35	0	0	0	0	0	0
Vmn2r34	0	0	0	0	0	0
Vmn2r33	0	0	0	0	0	0
Vmn2r32	0	0	0	0	0	0
Vmn2r31	0	0	0	0	0	0
Vmn2r30	0	0	0	0	0	0
Vmn2r3	0	0	0	0	0	0
Vmn2r29	2	4	1	12	4	0
Vmn2r28	0	0	0	0	0	0
Vmn2r27	0	0	0	0	0	0
Vmn2r26	0	0	0	0	0	0
Vmn2r25	0	0	0	0	0	0
Vmn2r24	0	0	0	0	0	0
Vmn2r23	0	0	0	0	0	0
Vmn2r22	0	0	0	0	0	0
Vmn2r21	0	0	0	0	0	0
Vmn2r20	0	0	0	0	0	0
Vmn2r2	0	0	0	12	0	0
Vmn2r19	0	0	0	0	0	0
Vmn2r18	0	0	0	0	0	0
Vmn2r17	0	0	0	0	0	0
Vmn2r16	0	0	0	0	0	0
Vmn2r15	0	0	0	0	0	0
Vmn2r14	0	0	0	0	0	0
Vmn2r13	0	0	0	0	0	0
Vmn2r125	0	0	0	0	0	0
Vmn2r124	0	0	0	0	0	0
Vmn2r121	0	0	0	0	0	0
Vmn2r120	0	0	0	0	0	0
Vmn2r12	0	0	0	0	0	0
Vmn2r118	0	0	0	0	1	0
Vmn2r117	0	0	0	0	0	0
Vmn2r116	0	0	0	0	0	0
Vmn2r115	0	0	0	0	0	0
Vmn2r114	0	0	0	0	0	0
Vmn2r113	0	0	0	0	0	0
Vmn2r112	0	0	0	0	0	0
Vmn2r111	0	0	0	0	0	0
Vmn2r110	0	0	0	0	0	0
Vmn2r11	0	0	0	0	0	0
Vmn2r109	0	0	0	0	0	0
Vmn2r108	0	0	0	0	0	0
Vmn2r107	0	0	0	0	0	0
Vmn2r106	0	0	0	0	0	0
Vmn2r105	0	0	0	0	0	0
Vmn2r104	0	0	0	0	0	0
Vmn2r103	0	0	0	0	0	0
Vmn2r102	0	0	0	0	0	0
Vmn2r101	0	0	0	0	0	0
Vmn2r100	0	0	0	0	0	0
Vmn2r10	0	0	0	0	0	0
Vmn2r1	23	2	2	6	0	12
Vmn2r-ps99	0	0	0	0	0	0
Vmn2r-ps97	0	0	0	0	0	0
Vmn2r-ps96	0	0	0	0	0	0
Vmn2r-ps95	0	0	0	0	0	0
Vmn2r-ps94	0	0	0	0	0	0
Vmn2r-ps92	0	0	0	0	0	0
Vmn2r-ps91	0	0	0	0	0	0
Vmn2r-ps9	0	0	0	0	0	0
Vmn2r-ps89	0	0	0	0	0	0
Vmn2r-ps88	0	0	6	0	0	4
Vmn2r-ps87	0	0	0	0	0	0
Vmn2r-ps86	0	0	0	0	0	0
Vmn2r-ps85	0	0	0	0	0	0
Vmn2r-ps84	0	0	0	0	0	0
Vmn2r-ps83	0	0	0	0	0	0
Vmn2r-ps82	0	0	0	0	0	0
Vmn2r-ps81	0	0	0	0	0	0
Vmn2r-ps80	0	0	0	0	0	0
Vmn2r-ps8	0	0	0	0	0	0
Vmn2r-ps79	0	0	0	0	0	0
Vmn2r-ps78	0	0	0	0	0	0
Vmn2r-ps77	0	0	0	0	0	0
Vmn2r-ps76	0	0	0	0	0	0
Vmn2r-ps75	0	0	0	0	0	0
Vmn2r-ps74	0	0	0	0	0	0
Vmn2r-ps73	0	0	0	0	0	0
Vmn2r-ps72	0	0	0	0	0	0
Vmn2r-ps70	0	0	0	0	0	0
Vmn2r-ps7	0	0	0	0	0	0
Vmn2r-ps69	0	0	0	0	0	0
Vmn2r-ps68	0	0	0	0	0	0
Vmn2r-ps67	0	0	0	0	0	0
Vmn2r-ps66	0	0	0	0	0	0
Vmn2r-ps65	0	0	0	0	0	0
Vmn2r-ps64	0	0	0	0	0	0
Vmn2r-ps62	0	0	0	0	0	0
Vmn2r-ps61	0	0	0	0	0	0
Vmn2r-ps60	0	0	0	0	0	0
Vmn2r-ps6	0	0	0	0	0	0
Vmn2r-ps59	0	0	0	0	0	0
Vmn2r-ps58	0	0	0	0	0	0
Vmn2r-ps57	0	0	0	0	0	0
Vmn2r-ps56	0	0	0	0	0	0
Vmn2r-ps55	0	0	0	0	0	0
Vmn2r-ps54	0	0	0	0	0	0
Vmn2r-ps53	0	0	0	0	0	0
Vmn2r-ps52	0	0	0	0	0	0
Vmn2r-ps51	0	0	0	0	0	0
Vmn2r-ps50	0	0	0	0	0	0
Vmn2r-ps5	0	0	0	0	0	0
Vmn2r-ps49	0	0	0	0	0	0
Vmn2r-ps47	0	0	0	0	0	0
Vmn2r-ps46	0	0	0	0	0	0
Vmn2r-ps45	0	0	0	0	0	0
Vmn2r-ps44	0	0	0	0	0	0
Vmn2r-ps43	0	0	0	0	0	0
Vmn2r-ps42	0	0	0	0	0	0
Vmn2r-ps41	0	0	0	0	0	0
Vmn2r-ps40	0	0	0	0	0	0
Vmn2r-ps4	0	0	0	0	0	0
Vmn2r-ps38	0	0	0	0	0	0
Vmn2r-ps37	0	0	0	0	0	0
Vmn2r-ps36	0	0	0	0	0	0
Vmn2r-ps35	0	0	0	0	0	0
Vmn2r-ps34	0	0	0	0	0	0
Vmn2r-ps33	0	0	0	0	0	0
Vmn2r-ps32	0	0	0	0	0	0
Vmn2r-ps31	0	0	0	0	0	0
Vmn2r-ps3	0	0	2	2	0	6
Vmn2r-ps26	0	0	0	0	0	0
Vmn2r-ps25	0	0	0	0	0	0
Vmn2r-ps24	0	0	0	0	0	0
Vmn2r-ps23	0	0	0	0	0	0
Vmn2r-ps21	0	0	0	0	0	0
Vmn2r-ps20	0	3	0	0	0	0
Vmn2r-ps2	0	0	0	0	0	0
Vmn2r-ps19	4	0	0	0	0	0
Vmn2r-ps18	0	0	0	0	0	0
Vmn2r-ps17	0	0	0	0	0	0
Vmn2r-ps16	0	0	1	0	0	0
Vmn2r-ps159	0	0	0	0	0	0
Vmn2r-ps15	0	0	0	0	0	0
Vmn2r-ps149	0	0	0	0	0	0
Vmn2r-ps139	0	0	0	0	0	0
Vmn2r-ps134	0	0	0	0	0	0
Vmn2r-ps133	0	0	0	0	0	0
Vmn2r-ps132	0	0	0	0	0	0
Vmn2r-ps131	0	0	0	0	0	0
Vmn2r-ps130	0	0	0	0	0	0
Vmn2r-ps13	0	0	0	0	0	0
Vmn2r-ps129	0	0	0	0	0	0
Vmn2r-ps128	0	0	0	0	0	0
Vmn2r-ps127	0	0	0	0	0	0
Vmn2r-ps126	0	0	0	0	0	0
Vmn2r-ps125	0	0	0	0	0	0
Vmn2r-ps124	0	0	0	0	0	0
Vmn2r-ps123	0	0	0	0	0	0
Vmn2r-ps122	0	0	0	0	0	0
Vmn2r-ps121	0	0	0	0	0	0
Vmn2r-ps120	0	0	0	0	0	0
Vmn2r-ps12	0	0	0	0	0	0
Vmn2r-ps119	0	0	0	0	0	0
Vmn2r-ps118	0	0	0	0	0	0
Vmn2r-ps117	0	0	0	0	0	0
Vmn2r-ps116	0	0	0	0	0	0
Vmn2r-ps115	0	0	0	0	0	0
Vmn2r-ps114	0	0	0	0	0	0
Vmn2r-ps111	0	0	0	0	0	0
Vmn2r-ps11	0	0	0	0	0	0
Vmn2r-ps109	0	0	0	0	0	0
Vmn2r-ps108	0	0	0	0	0	0
Vmn2r-ps105	0	0	0	0	0	0
Vmn2r-ps104	0	0	0	0	0	0
Vmn2r-ps103	0	0	0	0	0	0
Vmn2r-ps102	0	0	0	0	0	0
Vmn2r-ps100	0	0	0	0	0	0
Vmn2r-ps10	0	0	0	0	0	0
Vmn1r95	0	0	0	0	0	0
Vmn1r94	0	0	0	0	0	0
Vmn1r93	0	0	0	0	0	0
Vmn1r91	0	0	0	0	0	0
Vmn1r90	0	0	0	0	0	0
Vmn1r9	0	0	0	0	0	0
Vmn1r89	0	0	0	0	0	0
Vmn1r88	0	0	0	0	0	0
Vmn1r87	0	0	0	0	0	0
Vmn1r86	0	0	0	0	0	0
Vmn1r85	0	0	0	0	0	0
Vmn1r84	0	0	0	0	0	0
Vmn1r83	0	0	0	0	0	0
Vmn1r82	0	0	0	0	0	0
Vmn1r8	0	0	0	0	0	0
Vmn1r79	0	0	0	0	0	0
Vmn1r78	0	0	0	0	0	0
Vmn1r77	0	0	0	0	0	0
Vmn1r75	0	0	0	0	0	0
Vmn1r74	0	0	0	0	0	0
Vmn1r73	0	0	0	0	0	0
Vmn1r72	0	0	0	0	0	0
Vmn1r71	0	0	0	0	0	0
Vmn1r70	0	0	0	0	0	0
Vmn1r7	0	0	0	0	0	0
Vmn1r69	0	0	0	0	0	0
Vmn1r68	0	0	0	0	0	0
Vmn1r67	0	0	0	0	0	0
Vmn1r66	0	0	0	0	0	0
Vmn1r65	0	0	0	0	0	0
Vmn1r64	0	0	0	0	0	0
Vmn1r63	0	0	0	0	0	0
Vmn1r62	0	0	0	0	0	0
Vmn1r61	0	0	0	0	0	0
Vmn1r60	0	0	0	0	0	0
Vmn1r59	0	0	0	0	0	0
Vmn1r58	0	0	0	0	0	0
Vmn1r57	0	0	0	0	0	0
Vmn1r56	0	0	0	0	0	0
Vmn1r55	0	0	0	0	0	0
Vmn1r54	0	0	0	0	0	0
Vmn1r53	2	13	11	4	6	6
Vmn1r52	0	0	0	0	0	0
Vmn1r51	1	1	3	0	0	0
Vmn1r50	0	0	0	0	0	0
Vmn1r5	0	0	0	0	0	0
Vmn1r49	0	0	0	0	0	0
Vmn1r48	0	0	0	0	0	0
Vmn1r47	0	0	0	0	0	0
Vmn1r46	0	0	0	0	0	0
Vmn1r45	0	0	0	0	0	0
Vmn1r44	0	0	0	0	0	0
Vmn1r43	0	0	0	0	0	0
Vmn1r42	0	0	0	0	0	0
Vmn1r41	0	0	0	0	0	0
Vmn1r40	0	0	0	0	0	4
Vmn1r4	0	2	0	17	8	0
Vmn1r39	0	0	0	0	0	0
Vmn1r35	0	0	0	0	0	0
Vmn1r34	0	0	0	0	0	0
Vmn1r33	0	0	0	0	0	0
Vmn1r32	0	0	4	0	0	0
Vmn1r30	0	0	0	0	0	0
Vmn1r29	0	0	0	0	0	0
Vmn1r27	0	0	0	0	0	0
Vmn1r26	0	0	0	0	0	0
Vmn1r239-ps	0	0	0	0	0	0
Vmn1r238	0	0	0	0	0	0
Vmn1r237	0	0	0	0	0	0
Vmn1r236	0	0	0	0	0	0
Vmn1r235	0	0	0	0	0	0
Vmn1r234	0	0	0	0	0	0
Vmn1r233	0	0	0	0	0	0
Vmn1r232	0	0	0	0	0	0
Vmn1r231	0	0	0	0	0	0
Vmn1r230	0	0	0	0	0	0
Vmn1r23	0	0	0	0	0	0
Vmn1r229	0	0	0	0	0	0
Vmn1r228	0	0	0	0	0	0
Vmn1r227	0	0	0	0	0	0
Vmn1r226	0	0	0	0	0	0
Vmn1r225	0	0	0	0	0	0
Vmn1r224	0	0	0	0	0	0
Vmn1r223	0	0	0	0	0	0
Vmn1r222	0	0	0	0	0	0
Vmn1r221	0	0	0	0	0	0
Vmn1r220	0	0	0	0	0	0
Vmn1r219	0	0	0	0	0	0
Vmn1r215	0	0	0	0	0	0
Vmn1r214	0	0	0	0	0	0
Vmn1r213	0	0	0	0	0	0
Vmn1r212	0	0	0	0	0	0
Vmn1r211	0	0	0	0	0	0
Vmn1r210	0	0	0	0	0	0
Vmn1r209	0	0	0	0	0	0
Vmn1r208	0	0	0	0	0	0
Vmn1r207-ps	0	0	0	0	0	0
Vmn1r206	0	0	0	0	0	0
Vmn1r205	0	0	0	0	0	0
Vmn1r204	0	0	0	0	0	0
Vmn1r203	0	0	0	0	0	0
Vmn1r202	0	0	0	0	0	0
Vmn1r201	0	0	0	0	0	0
Vmn1r200	0	0	0	0	0	0
Vmn1r199	0	0	0	0	0	0
Vmn1r198	0	0	0	0	0	0
Vmn1r197	0	0	0	0	0	0
Vmn1r196	0	0	0	0	0	0
Vmn1r195	0	0	0	0	0	0
Vmn1r194	0	0	0	0	0	0
Vmn1r193	0	0	0	0	0	0
Vmn1r192	0	0	0	0	0	0
Vmn1r191	0	0	0	0	0	0
Vmn1r190-ps	0	0	0	0	0	0
Vmn1r189	0	0	0	0	0	0
Vmn1r188	0	0	0	0	0	0
Vmn1r185	0	0	0	0	0	0
Vmn1r184	0	0	0	0	0	0
Vmn1r183	0	0	0	0	0	0
Vmn1r181	0	0	0	2	0	0
Vmn1r180	0	0	0	0	0	0
Vmn1r18	0	0	0	0	0	0
Vmn1r179	0	0	0	0	0	0
Vmn1r178	0	0	0	0	0	0
Vmn1r177	0	0	0	0	0	0
Vmn1r176	0	0	0	0	0	0
Vmn1r175	0	0	0	0	0	0
Vmn1r174	0	0	0	0	0	0
Vmn1r172	0	0	0	0	0	0
Vmn1r171	0	0	0	0	0	0
Vmn1r170	0	0	0	0	0	0
Vmn1r169	0	0	0	0	0	0
Vmn1r168	0	0	0	0	0	0
Vmn1r167	0	0	0	0	0	0
Vmn1r166	0	0	0	0	0	0
Vmn1r165	0	0	0	0	0	0
Vmn1r163	0	0	0	0	0	0
Vmn1r160	0	0	0	0	0	0
Vmn1r159	0	0	0	0	0	0
Vmn1r158	0	0	0	0	0	0
Vmn1r157	0	0	0	0	0	0
Vmn1r155	0	0	0	0	0	0
Vmn1r152	0	0	0	0	0	0
Vmn1r151	0	0	0	0	0	0
Vmn1r149	0	0	0	0	0	0
Vmn1r148	0	0	0	0	0	0
Vmn1r143	0	0	0	0	0	0
Vmn1r142	0	0	0	0	0	0
Vmn1r139	0	0	0	0	0	0
Vmn1r138	0	0	0	0	0	0
Vmn1r137	0	0	0	0	0	0
Vmn1r135	0	0	0	0	0	0
Vmn1r132	0	0	0	0	0	0
Vmn1r131	0	0	0	0	0	0
Vmn1r130	0	0	0	0	0	0
Vmn1r13	0	0	0	0	0	0
Vmn1r129	0	0	0	0	0	0
Vmn1r128	0	0	0	0	0	0
Vmn1r127	0	0	0	0	0	0
Vmn1r126	0	0	0	0	0	0
Vmn1r125	0	0	0	0	0	0
Vmn1r124	0	0	0	0	0	0
Vmn1r123	0	0	0	0	0	0
Vmn1r122	0	0	0	0	0	0
Vmn1r121	0	0	0	0	0	0
Vmn1r120	0	0	0	0	0	0
Vmn1r12	0	0	0	0	0	0
Vmn1r119	0	0	0	0	0	0
Vmn1r118	0	0	0	0	0	0
Vmn1r117	0	0	0	0	0	0
Vmn1r116	0	0	0	0	0	0
Vmn1r115	0	0	0	0	0	0
Vmn1r114	0	0	0	0	0	0
Vmn1r113	0	0	0	0	0	0
Vmn1r112	0	0	0	0	0	0
Vmn1r111	0	0	0	0	0	0
Vmn1r107	0	0	0	0	0	0
Vmn1r104	0	0	0	0	0	0
Vmn1r103	0	0	0	0	0	0
Vmn1r101	0	0	0	0	0	0
Vmn1r100	0	0	0	0	0	0
Vmn1r1	0	0	0	0	0	0
Vmn1r-ps99	0	0	0	0	0	0
Vmn1r-ps97	0	0	0	0	0	0
Vmn1r-ps96	0	0	0	0	0	0
Vmn1r-ps95	0	0	0	0	0	0
Vmn1r-ps94	0	0	0	0	0	0
Vmn1r-ps93	0	0	0	0	0	0
Vmn1r-ps92	0	0	0	0	0	0
Vmn1r-ps9	0	0	0	0	0	0
Vmn1r-ps86	0	0	0	0	0	0
Vmn1r-ps85	0	0	0	0	0	0
Vmn1r-ps84	0	0	0	0	0	0
Vmn1r-ps83	0	0	0	0	0	0
Vmn1r-ps80	0	0	0	0	0	0
Vmn1r-ps8	0	0	0	0	0	0
Vmn1r-ps79	0	0	0	0	0	0
Vmn1r-ps78	0	0	0	0	0	0
Vmn1r-ps77	0	0	0	0	0	0
Vmn1r-ps76	0	0	0	0	0	0
Vmn1r-ps75	0	0	0	0	0	0
Vmn1r-ps74	0	0	0	0	0	0
Vmn1r-ps73	0	0	0	0	0	0
Vmn1r-ps71	0	0	0	0	0	0
Vmn1r-ps70	0	0	0	0	0	0
Vmn1r-ps7	0	0	0	0	0	0
Vmn1r-ps69	0	0	0	0	0	0
Vmn1r-ps68	0	0	0	0	0	0
Vmn1r-ps67	0	0	0	0	0	0
Vmn1r-ps66	0	0	0	0	0	0
Vmn1r-ps65	0	0	0	0	0	0
Vmn1r-ps64	0	0	0	0	0	0
Vmn1r-ps63	0	0	0	0	0	0
Vmn1r-ps62	0	0	0	0	0	0
Vmn1r-ps61	0	0	0	0	0	0
Vmn1r-ps60	0	0	0	0	0	0
Vmn1r-ps6	0	0	0	0	0	0
Vmn1r-ps59	0	0	0	0	0	0
Vmn1r-ps58	0	0	0	0	0	0
Vmn1r-ps57	0	0	0	0	0	0
Vmn1r-ps56	0	0	0	0	0	0
Vmn1r-ps55	0	0	0	0	0	0
Vmn1r-ps53	0	0	0	0	0	0
Vmn1r-ps52	0	0	0	0	0	0
Vmn1r-ps51	0	0	0	0	0	0
Vmn1r-ps50	0	0	0	0	0	0
Vmn1r-ps5	0	0	0	0	0	0
Vmn1r-ps49	0	0	0	0	0	0
Vmn1r-ps48	0	0	0	0	0	0
Vmn1r-ps47	0	0	0	0	0	0
Vmn1r-ps46	0	0	0	0	0	0
Vmn1r-ps45	0	0	0	0	0	0
Vmn1r-ps40	0	0	0	0	0	0
Vmn1r-ps34	0	0	0	0	0	0
Vmn1r-ps32	0	7	0	2	0	0
Vmn1r-ps31	0	0	0	0	0	0
Vmn1r-ps3	0	0	0	0	0	0
Vmn1r-ps29	0	0	0	0	0	0
Vmn1r-ps28	0	0	0	0	0	0
Vmn1r-ps27	0	0	0	0	0	0
Vmn1r-ps26	0	0	0	0	0	0
Vmn1r-ps25	0	0	0	0	0	8
Vmn1r-ps24	0	0	0	0	0	0
Vmn1r-ps23	0	0	0	0	0	0
Vmn1r-ps22	0	0	0	0	0	0
Vmn1r-ps21	0	0	0	0	0	0
Vmn1r-ps20	0	0	0	0	0	0
Vmn1r-ps2	0	0	0	0	0	0
Vmn1r-ps19	0	0	0	0	0	0
Vmn1r-ps18	0	0	0	0	0	0
Vmn1r-ps17	0	0	0	0	0	0
Vmn1r-ps16	0	0	0	0	0	0
Vmn1r-ps152	0	0	0	0	0	0
Vmn1r-ps151	0	0	0	0	0	0
Vmn1r-ps150	0	0	0	0	0	0
Vmn1r-ps15	0	0	0	0	0	0
Vmn1r-ps149	0	0	0	0	0	0
Vmn1r-ps148	0	0	0	0	0	0
Vmn1r-ps147	0	0	0	0	0	0
Vmn1r-ps146	2	0	0	0	0	0
Vmn1r-ps145	0	0	2	0	0	4
Vmn1r-ps144	0	0	0	0	0	0
Vmn1r-ps143	0	0	0	0	0	0
Vmn1r-ps142	0	0	0	0	0	0
Vmn1r-ps141	0	0	0	0	0	0
Vmn1r-ps14	0	0	0	0	0	0
Vmn1r-ps135	0	0	0	0	0	0
Vmn1r-ps133	0	0	0	0	0	0
Vmn1r-ps132	0	0	0	0	0	0
Vmn1r-ps131	0	0	0	0	0	0
Vmn1r-ps13	0	0	0	0	0	0
Vmn1r-ps128	0	0	0	0	0	0
Vmn1r-ps127	0	0	0	0	0	0
Vmn1r-ps126	0	0	0	0	0	0
Vmn1r-ps125	0	0	0	0	0	0
Vmn1r-ps123	0	0	0	0	0	0
Vmn1r-ps120	0	0	0	0	0	0
Vmn1r-ps12	0	0	0	0	0	0
Vmn1r-ps117	0	0	0	0	0	0
Vmn1r-ps116	0	0	0	0	0	0
Vmn1r-ps114	0	0	0	0	0	0
Vmn1r-ps113	0	0	0	0	0	0
Vmn1r-ps112	0	0	0	0	0	0
Vmn1r-ps111	0	0	0	0	0	0
Vmn1r-ps110	0	0	0	0	0	0
Vmn1r-ps11	0	0	0	0	0	0
Vmn1r-ps109	0	0	0	0	0	0
Vmn1r-ps108	0	0	0	0	0	0
Vmn1r-ps107	0	0	0	0	0	0
Vmn1r-ps106	0	0	0	0	0	0
Vmn1r-ps104	0	0	0	0	0	0
Vmn1r-ps103	0	0	0	0	0	0
Vmn1r-ps102	0	0	0	0	0	0
Vmn1r-ps101	0	0	0	0	0	0
Vmn1r-ps100	0	0	0	0	0	0
Vmn1r-ps10	0	0	0	0	0	0
Vmn1r-ps1	0	0	0	0	0	0
Vmac	659	543	650	716	818	616
Vma21-ps	0	0	0	0	0	0
Vma21	2574	2388	2494	2100	2035	2021
Vldlr	4471	3629	5694	2625	2257	2371
Vkorc1l1	2436	2248	2554	2254	2065	2087
Vkorc1	1254	1078	1478	1774	1751	1312
Vit	16103	12249	16839	11521	7272	9941
Vis1	0	0	0	0	0	0
Virma	3385	2593	3329	3020	2882	2699
Vipr2	4808	3838	5272	3485	4371	3265
Vipr1	26	71	153	99	58	81
Vipas39	1330	1155	1652	1327	1249	1327
Vip	0	0	0	0	0	0
Vim	234634	173114	223854	200116	212138	186377
Vill	334	187	290	426	343	225
Vil1	4	9	7	5	2	17
Vhl-ps1	0	0	0	0	0	0
Vhl	1405	1198	1369	1106	1265	986
Vgll4	2890	2215	3018	2154	2169	1835
Vgll3	938	694	502	731	1229	876
Vgll2	18	35	18	52	20	8
Vgll1	0	0	0	0	0	0
Vgf	4	0	0	0	12	1
Vezt	867	736	1020	1042	1119	1027
Vezf1	7631	5917	7063	5904	4535	5157
Veph1	22	3	17	34	6	5
Vegfd	2379	1194	2079	1995	2413	1615
Vegfc	915	844	995	679	804	806
Vegfb	510	378	486	480	694	515
Vegfa	4060	3148	3521	4383	4147	3883
Vdr	509	442	395	806	582	474
Vdac3-ps1	645	409	630	726	592	482
Vdac3	3361	2675	3637	3902	3361	3097
Vdac2	4853	3637	4913	5310	5738	4365
Vdac1	6322	4274	5788	7011	6990	5603
Vcpkmt	538	434	489	654	540	477
Vcpip1	3159	2387	2872	2419	2208	2220
Vcp-rs	2986	2321	3274	3394	3312	2536
Vcp	10863	8666	11342	13030	12041	10211
Vcl	4517	3710	4723	3509	3891	2711
Vcan	29305	17941	19093	20709	27539	24482
Vcam1	3940	3520	5108	8680	9089	5919
Vbp1	2388	1875	2009	2588	1867	1786
Vax2os	7	2	6	0	11	1
Vax2	22	20	20	19	76	20
Vax1	0	0	0	0	0	0
Vav3	1196	987	1092	718	450	718
Vav2	1148	979	1050	1075	924	946
Vav1	0	1	4	8	8	10
Vaultrc5	4	0	6	5	26	9
Vat1l	608	353	1164	504	558	275
Vat1	20721	14429	19076	15254	13076	14347
Vasp	1790	1421	1804	2360	2082	1942
Vasn	10162	7902	10057	10994	9703	8724
Vash2	539	344	429	475	405	331
Vash1	406	274	280	163	205	230
Vars2	730	545	794	936	599	729
Vars	2802	2324	2969	3784	3576	3558
Vapb	6203	4783	6500	5438	5718	5245
Vapa	4249	3568	4380	4715	4743	3723
Vangl2	638	477	513	471	477	448
Vangl1	1775	1299	1555	1614	1621	1311
Vamp8	2139	1585	2520	2469	2671	2398
Vamp7-ps	0	0	0	0	0	0
Vamp5	233	237	200	248	219	228
Vamp4	2539	2352	2478	1979	1695	1705
Vamp3	4651	3350	4328	3735	3363	3541
Vamp2	5035	3630	4589	4185	3727	3595
Vamp1	353	343	303	227	213	250
Vac14	890	932	1095	815	853	998
V1rg10	0	0	0	0	0	0
V1rd19	0	0	0	0	0	0
V1ra8	0	0	0	0	0	0
Uxt	241	161	255	204	398	250
Uxs1	4516	3388	5090	3838	3349	2923
Uvssa	1143	1187	1388	1338	1123	1308
Uvrag	1921	1467	1989	1936	1640	1635
Uty	1440	1238	1296	1026	926	985
Uts2r	1561	1256	1120	1121	1569	1427
Uts2b	2	3	41	11	10	9
Uts2	0	0	2	0	0	0
Utrn	11067	9420	10413	8651	6788	8862
Utp6	3005	2640	3263	2697	2804	2402
Utp4	1416	943	1127	1544	1045	1083
Utp3	1421	1122	1569	1535	1647	1450
Utp23	422	312	350	414	427	307
Utp20	1890	1579	2014	2141	1722	1962
Utp18	1622	1010	1397	1489	1393	1229
Utp15	1095	707	973	890	727	859
Utp14b-ps1	0	0	0	0	0	0
Utp14b	319	279	281	461	269	384
Utp14a	1110	802	1082	1095	1028	1310
Utp11	1431	1199	1566	1817	1665	1547
Utf1	0	0	0	0	0	0
Ust	1967	1918	1656	1901	1856	1646
Uspl1	1604	1118	1320	1396	1227	1175
Usp9y	0	0	0	0	0	0
Usp9x	8916	6433	7805	6492	5243	5267
Usp8	4771	3598	4507	4065	3331	3269
Usp7	7926	5431	6823	6748	5582	6236
Usp6nl	2092	1545	1931	1396	1150	1252
Usp54	1900	1481	2001	1374	1318	1293
Usp53	2061	1701	3062	2009	1036	1545
Usp51	4	0	11	12	8	6
Usp50	39	32	44	55	30	53
Usp5	4514	4048	4731	4370	4480	3972
Usp49	424	178	281	257	214	350
Usp48	4472	3797	4701	4445	4398	5412
Usp47	6640	5051	6364	5872	4958	5228
Usp46os2	5	0	0	0	0	0
Usp46os1	3	2	4	4	4	2
Usp46	1136	847	1082	823	773	789
Usp45	1281	1134	1472	1239	1179	1357
Usp44	2	6	2	0	4	0
Usp43	2	1	6	4	6	2
Usp42	822	667	754	996	657	722
Usp40	693	725	852	860	1103	979
Usp4	5007	4100	4970	4736	4637	4400
Usp39	1563	1125	1277	1315	1044	1080
Usp38	1487	1026	1148	1201	775	913
Usp37	1087	746	875	996	809	825
Usp36	2042	1470	1561	1964	1870	2025
Usp35	296	298	321	401	386	457
Usp34	5860	4962	6191	5065	4235	4755
Usp33	1850	1323	1721	1310	1349	1221
Usp32	1896	1692	1825	1634	1456	1776
Usp31	1607	1293	1185	1209	858	1236
Usp30	1077	850	1098	952	760	723
Usp3	1563	1125	1595	1720	1212	1350
Usp29	12	10	16	2	8	10
Usp28	795	596	859	735	677	966
Usp27x	191	151	199	172	205	131
Usp26	0	0	0	0	0	0
Usp25	4666	3267	4234	3518	3007	3271
Usp24	6941	5595	6742	5009	3943	4882
Usp22	4339	2917	3942	3438	3733	3320
Usp21	1213	1025	1252	1172	1255	1153
Usp20	692	764	847	732	466	575
Usp2	2301	999	1187	1257	660	1118
Usp19	6429	5020	6288	5348	5474	5397
Usp18	397	261	375	270	351	386
Usp17le-ps	0	0	0	0	0	0
Usp17le	0	0	0	0	0	0
Usp17ld	0	0	0	0	0	0
Usp17lc	0	0	0	0	0	0
Usp17lb	0	0	0	0	0	0
Usp17la	0	0	0	14	0	0
Usp16	2340	1796	2301	2510	2218	2275
Usp15	2179	1561	2137	2168	1843	2046
Usp14	2232	1771	2144	2292	2184	1913
Usp13	427	295	544	321	309	343
Usp12	1841	1491	1795	1587	1147	1433
Usp11	975	863	945	1244	1180	852
Usp10	1743	1221	1413	1598	1491	1514
Usp1	2998	2351	2870	2318	2213	2064
Uso1	7992	6397	7708	8405	8033	6683
Usmg5	1166	818	1210	1507	2050	1552
Ushbp1	14	8	20	0	4	4
Ush2a	4	0	0	11	0	0
Ush1g	0	0	6	4	6	0
Ush1c	0	4	7	0	0	2
Usf3	2069	1719	1863	1640	1403	1471
Usf2-ps1	123	83	142	143	116	108
Usf2	1582	1038	1408	1385	1250	1282
Usf1	1580	1156	1656	1649	1553	1401
Use1	4642	3165	4526	4236	4315	3656
Usb1	694	600	727	751	780	832
Uros	279	321	288	317	434	406
Urod	1406	1232	1437	1472	1445	1391
Uroc1	6	0	0	0	0	0
Urm1	1419	1025	1364	1523	1302	1193
Uri1	2727	2218	2705	2238	1603	2017
Urgcp	2516	1996	2607	1972	1842	1804
Urb2	862	550	775	642	609	666
Urb1	1132	796	941	1181	1043	1047
Urah	2	4	0	7	0	0
Urad	0	0	0	0	0	0
Uqcrq	1814	1223	1922	2315	2812	2416
Uqcrh-ps2	1	0	1	4	2	3
Uqcrh-ps1	0	0	4	7	13	2
Uqcrh	4376	2675	4302	4965	4715	4519
Uqcrfs1	1912	1495	2064	2267	2171	1905
Uqcrc2	4387	3539	4576	4727	4220	3776
Uqcrc1	5210	3882	5100	5931	4868	4624
Uqcrb	1974	1554	1975	2265	2790	2419
Uqcr11	1259	986	1396	1795	2086	1769
Uqcr10	1585	902	1584	1594	1671	1528
Uqcc3	892	553	801	841	1098	925
Uqcc2	1681	1097	1446	1693	1961	1982
Uqcc1	1065	860	1118	1084	1095	1071
Uprt	799	530	787	374	456	437
Upp2	170	158	152	169	284	142
Upp1	17	19	22	31	32	12
Upk3bl	0	0	0	5	0	0
Upk3b	2	2	4	0	6	10
Upk3a	0	0	0	0	0	0
Upk2	0	0	0	0	0	0
Upk1b	0	0	0	0	0	0
Upk1a	24	15	7	16	4	17
Upf3b	760	619	728	1121	935	863
Upf3a	2277	1599	2211	2107	1744	1897
Upf2	2822	2330	3093	2368	2479	2558
Upf1	5463	3906	4415	4455	3837	4340
Upb1	2	14	36	9	9	6
Uox	0	2	8	66	118	102
Unkl	786	683	828	576	503	446
Unk	1465	1046	1336	1324	1450	1338
Ung	140	84	84	111	241	165
Uncx	0	0	0	0	0	4
Unc93b1	1260	974	1357	1372	1473	1251
Unc93a	45	16	33	68	78	58
Unc80	2	0	15	18	6	26
Unc79	18	16	12	15	2	21
Unc5d	5	2	0	22	6	0
Unc5cl	0	0	0	0	0	0
Unc5c	175	151	194	251	181	204
Unc5b	1348	1422	1529	1975	1556	1440
Unc5a	18	6	26	4	12	16
Unc50	2621	2019	2524	2379	2411	2405
Unc45bos	2	10	0	0	0	0
Unc45b	55	39	38	74	50	13
Unc45a	1781	1336	1853	1977	2172	1960
Unc13d	52	35	24	37	46	41
Unc13c	99	122	52	18	26	56
Unc13b	225	224	309	324	264	336
Unc13a	141	225	296	267	307	326
Unc119b	5799	4889	5537	3885	2990	3343
Unc119	150	155	148	189	177	188
Umps	1511	1066	1332	1268	1531	1188
Umpk-ps	0	0	0	0	0	0
Umodl1	0	0	0	0	0	0
Umod	0	0	0	0	0	0
Umad1	283	372	437	404	367	371
Ulk4	52	34	51	88	83	55
Ulk3	773	697	678	906	917	937
Ulk2	3942	3089	3819	3079	2942	2589
Ulk1	2598	1900	2288	2135	1877	1927
Ulbp1	161	76	171	189	380	134
Uimc1	2412	1821	2497	2592	1858	2596
Uhrf2	3979	3282	4505	3980	4246	3955
Uhrf1bp1l	4087	3033	3823	3146	2664	3321
Uhrf1bp1	1216	902	1056	1062	1102	1098
Uhrf1	133	133	174	390	694	227
Uhmk1	3852	2891	3426	2773	2346	2690
Ugt8a	0	14	42	10	28	16
Ugt3a2	0	0	0	0	6	0
Ugt3a1	0	0	0	0	0	0
Ugt2b5	0	0	0	0	0	0
Ugt2b38	0	0	0	0	0	0
Ugt2b37	0	2	0	0	12	0
Ugt2b36	0	0	0	0	0	0
Ugt2b35	8	0	0	0	0	0
Ugt2b34	0	0	4	0	0	0
Ugt2b1	0	0	0	0	0	0
Ugt2a3	0	0	0	0	0	0
Ugt2a2	0	0	0	0	0	0
Ugt2a1	0	0	0	0	0	0
Ugt1a9	0	0	0	0	0	0
Ugt1a8	4	5	12	6	5	2
Ugt1a7c	44	21	83	110	178	65
Ugt1a6b	126	80	107	35	104	68
Ugt1a6a	1	11	1	14	6	0
Ugt1a5	0	0	4	0	2	4
Ugt1a2	2	0	0	0	0	0
Ugt1a10	0	0	0	0	0	0
Ugt1a1	0	2	0	0	0	6
Ugp2	15734	11531	15128	11066	7667	9748
Uggt2	2020	1735	2203	2119	2217	1797
Uggt1	6503	5193	6546	6371	7008	6347
Ugdh	27290	17053	21510	20734	14590	18003
Ugcg	2291	1843	2073	5398	6274	4068
Ufsp2	1281	1245	1579	1920	1929	1539
Ufsp1	99	80	83	88	50	70
Ufm1	3605	2865	3097	3053	2616	3179
Ufl1	2526	1813	2395	2294	2221	1978
Ufd1	3502	2753	3306	2768	2642	2645
Ufc1	2338	1814	2487	2971	2876	2662
Uevld	861	859	1141	933	652	863
Ucp3	5	6	22	26	5	2
Ucp2	197	319	257	370	601	367
Ucp1	0	0	4	0	0	0
Ucn3	0	0	0	0	0	0
Ucn2	0	4	0	0	0	4
Ucn	0	0	2	0	0	0
Ucma	160	165	55	110	162	46
Uckl1os	32	14	48	37	45	62
Uckl1	923	818	869	1062	916	938
Uck2	1830	1087	1452	2373	2641	2000
Uck1	1565	1251	1823	1331	1080	1297
Uchl5	970	763	921	853	799	739
Uchl4	85	53	36	79	112	78
Uchl3	344	312	425	535	587	553
Uchl1os	0	0	0	0	0	0
Uchl1	268	134	118	126	135	105
Ubxn8	935	664	863	1032	1202	927
Ubxn7	3878	3335	3799	3071	2439	2759
Ubxn6	2158	1749	2414	2262	2124	2069
Ubxn4	6297	4503	6071	6115	6123	5616
Ubxn2b	710	771	785	595	700	590
Ubxn2a	1323	1305	1449	939	868	1110
Ubxn11	99	62	74	79	159	110
Ubxn10	6	2	0	10	0	0
Ubxn1	4034	2870	4059	4261	3675	4228
Ubtfl1	0	0	0	0	0	0
Ubtf	10225	7156	9713	8558	7979	8407
Ubtd2	1167	1066	1324	1049	993	819
Ubtd1	1212	993	956	1008	1016	847
Ubr7	1776	1193	1502	1310	1279	1045
Ubr5	16372	12638	15269	13223	11277	11598
Ubr4	7659	6312	7605	7110	6824	6341
Ubr3	5820	4436	5474	4518	3644	3956
Ubr2	4485	3795	4435	4132	3787	3958
Ubr1	3656	3083	3960	3216	2754	3337
Ubqlnl	0	0	0	0	0	0
Ubqln5	0	0	0	0	0	0
Ubqln4	1931	1533	1840	2048	1615	1689
Ubqln3	0	0	0	0	0	0
Ubqln2	3193	2528	3007	3121	2814	2434
Ubqln1	5362	4346	5196	5095	4558	4149
Ubp1	3436	2406	2931	3009	2630	3274
Ubox5	375	270	284	261	314	172
Ubn2	3275	2734	3137	2630	2964	3564
Ubn1	4805	3837	4248	4144	3516	3454
Ublcp1	940	876	1063	967	945	730
Ubl7	1431	1215	1410	1321	1293	1204
Ubl5	2249	1691	2492	2389	2806	2662
Ubl4b	0	0	0	0	0	0
Ubl4a	1875	1798	1955	2088	2097	1912
Ubl3	4938	3168	4226	3583	3166	3456
Ubiad1	1206	995	1235	1221	1212	1063
Ubfd1	2331	1830	2025	1991	2565	1902
Ube4bos3	13	23	19	29	11	28
Ube4bos2	2	1	1	0	4	0
Ube4bos1	15	12	4	19	14	34
Ube4b	3151	2335	3064	2852	3346	2890
Ube4a	3346	2973	3636	3231	3324	3079
Ube3c	3996	3401	4221	3764	3268	2997
Ube3b	3731	2996	3542	3349	2845	2940
Ube3a	4165	2964	3717	3086	2690	2663
Ube2z	6365	5150	6141	5400	4975	4517
Ube2w	2601	2050	2587	2165	2114	1960
Ube2v2	661	521	602	490	623	537
Ube2v1	30	18	44	59	31	31
Ube2uos	0	0	0	0	0	0
Ube2u	0	0	0	12	10	0
Ube2t	10	21	22	32	47	28
Ube2s	1178	942	1197	1596	1819	1152
Ube2r2	7727	5624	7703	7782	7734	7784
Ube2ql1	48	44	42	34	51	27
Ube2q2	2150	1609	1964	2248	1632	1735
Ube2q1	2757	2071	2821	2563	2362	2425
Ube2o	2356	1785	1994	1957	1938	1839
Ube2nl	0	0	0	0	0	0
Ube2n-ps1	62	68	76	107	73	69
Ube2n	2057	1747	2252	2434	2325	2261
Ube2m	2752	2070	2900	3272	3510	3309
Ube2l6	1586	1113	1637	1925	1529	1658
Ube2l3-ps1	0	0	0	0	0	0
Ube2l3	1999	1562	2032	1872	1905	1673
Ube2k	3775	2765	3384	3306	3122	3209
Ube2j2	1802	1178	1527	1818	1592	1546
Ube2j1	4125	3028	3681	3752	3781	3404
Ube2i	4511	3459	4100	4377	3760	4110
Ube2h	5345	3501	4793	4532	3632	3671
Ube2g2	3321	2566	2856	2804	2733	2519
Ube2g1	3061	2409	2648	2403	2497	2377
Ube2f	1489	1062	1317	1445	1012	1065
Ube2e3	2612	1794	2401	2230	2305	2054
Ube2e2	1185	795	1217	982	1051	927
Ube2e1	1224	759	1042	972	750	736
Ube2dnl2	0	0	0	0	0	0
Ube2dnl1	0	0	0	0	0	0
Ube2d4	0	0	0	0	0	0
Ube2d3	15622	13205	14753	15449	13283	14921
Ube2d2b	0	0	8	0	0	0
Ube2d2a	4265	2990	4000	3851	3718	3514
Ube2d1	1247	902	1262	1246	1171	1448
Ube2d-ps	648	508	694	591	404	451
Ube2cbp	79	114	97	129	111	129
Ube2c	67	59	67	102	231	101
Ube2b	5053	3994	5138	4999	4836	5015
Ube2a	1171	854	1139	976	1021	1151
Ubd	0	0	0	0	0	0
Ubc	5380	4905	6115	7072	7655	6389
Ubb	20883	16404	20994	24548	26829	20686
Ubash3b	316	244	157	229	267	241
Ubash3a	0	0	0	0	4	0
Ubap2l	6196	5246	5949	6379	5862	5358
Ubap2	2005	1900	2150	2191	2643	2168
Ubap1l	19	1	5	6	0	13
Ubap1	2646	1961	2512	2326	1665	1909
Ubald2	587	335	601	549	591	503
Ubald1	1147	972	1077	1292	1352	1112
Ubac2	2124	1575	2200	1894	2022	1706
Ubac1	863	687	1025	1109	1048	1037
Uba7	606	528	674	738	633	733
Uba6	1430	1149	1452	1116	1119	1123
Uba52-ps	0	0	4	0	2	10
Uba52	172	120	156	272	314	245
Uba5	2706	2418	2644	3435	3965	3129
Uba3	3553	2840	3516	3249	3036	2801
Uba2	4300	3213	4291	4154	3556	3823
Uba1y-ps2	0	0	0	0	0	0
Uba1y-ps1	0	0	0	0	0	0
Uba1y	2	0	8	0	0	0
Uba1	13830	10507	14251	14450	13619	12214
Uap1l1	2356	2310	3137	2618	2399	2441
Uap1	23485	13037	16697	20999	15261	20446
[truncated: 50,393 more rows]
