# Supplementary material for: Loss of α2-6 sialylation promotes the transformation of synovial fibroblasts into a pro-inflammatory phenotype in arthritis
Source: Nat Commun. 2021 Apr 20;12:2343. doi: 10.1038/s41467-021-22365-z (PMC8058094; doi:10.1038/s41467-021-22365-z)
Supplement: Supplementary file 4 — Source Data [file 41467_2021_22365_MOESM4_ESM.zip › Figure2.xlsx]

## Sheet: Figure 2
Reference	Naive1	CIA1	Naive2	CIA2	Naive3	CIA3	Naive4	CIA4
CoF1345	5.05132	7.88446	1.68014	1.44436	4.26193	4.25163	2.88076	4.97738
HM1579	15.5381	22.5704	9.54329	9.67167	12.0856	13.6673	17.976	22.4884
HM1783	14.3795	17.5779	13.9443	12.9804	14.965	16.9942	17.9441	18.7024
HM1987	7.81528	8.9811	9.14206	9.20286	10.3555	11.1659	9.61419	8.78344
CN2069	1.76022	2.3055	0.92001	0.71727	0.82816	0.99616	0.58668	0.87305
CF2080	0.81847	0.48277	0.99053	1.0963	1.27663	1.56944	0.41366	0.82254
C2110	0.46506	0.38664	0.978	1.24571	0.65016	0.90674	0.23273	0.42473
CFSia2156	2.62384	2.01993	0.59401	0.71864	0.44225	0.58666	1.79397	0.63552
CFSia2185	1.57646	1.19682	1.0642	1.07779	0.62753	0.7079	2.25427	0.76144
HM2192	6.88653	7.80049	11.6858	11.3639	13.9391	12.2644	9.08327	8.3914
CF2244	2.83058	3.03131	1.98577	2.30843	1.77386	2.07428	2.09708	2.98204
CGal2274	0.66195	0.46397	0.7382	0.305	0.46473	0.51146	0.38357	0.59745
CF2285	0.87539	0.55258	2.57978	2.87422	1.38962	2.18186	1.49949	2.21819
C2315	0.44029	0.27758	1.04696	0.89239	0.57666	0.71874	0.1982	0.364
HM2396	8.05144	8.66168	12.587	13.1895	16.9056	13.0582	12.0691	12.0203
CSia2431	2.80745	1.99525	1.68798	2.07847	1.14299	1.17528	1.1941	0.58891
CFGal2448	1.56525	0.87106	1.8212	1.82762	1.16364	1.26104	1.64445	2.01261
CSia2461	0.84693	0.64965	0.53915	0.49554	0.23646	0.27868	0.20155	0.10419
CGal2478	1.67101	0.86871	1.15667	0.74229	0.73445	0.64735	0.67601	0.93434
CF2489	1.3202	0.66399	3.81951	4.06339	1.72708	2.10441	1.52719	2.6459
C2519	0.27597	0.1791	0.77738	0.51439	0.32075	0.36655	0.12674	0.20782
CFSia2605	2.4825	1.71931	2.50925	3.83755	1.80393	2.14638	1.62359	0.72912
CFSia2635	2.6746	1.4469	2.08137	2.49794	1.45007	1.45044	2.12957	0.82755
CFGal2652	4.44261	2.08057	3.58442	3.68745	2.97562	2.40957	2.52177	3.03999
CF2693	0.78974	0.37183	1.66291	1.69328	0.65563	0.70354	0.48704	0.65502
CSia2792	2.25674	0.94227	1.57514	0.75942	0.49677	0.41683	1.43258	0.19909
CFSiaGal2809	3.83102	1.70169	4.36023	4.92425	3.83795	3.18844	4.47977	2.10491
CSia2822	0.33289	0.07393	0.41063	0.1244	0.31696	0.08379	0.23141	0.08023
CSia2880	0.2404	0.11822	0.42631	0.2841	0.12226	0.11392	0.0542	0.03714
CFGal2897	0.54537	0.21248	0.61908	0.51439	0.30374	0.27558	0.14616	0.20522
CFSia2966	1.42021	0.65647	0.95449	0.85127	0.58865	0.61947	1.10765	0.18962
CFSia2996	0.32044	0.17228	0.53131	0.22892	0.11254	0.12378	0.49208	0.06221
CFSia3026	0.18621	0.11329	0.23353	0.10795	0.1024	0.05168	0.29304	0.04643
CSia3037	0.14749	0.05876	0.24136	0.10966	0.25484	0.06985	0.0223	0.02749
CFSia3054	0.37503	0.16782	0.34951	0.4767	0.2436	0.22813	0.11007	0.04569
CFSia3084	0.21166	0.10812	0.18024	0.17066	0.10054	0.08914	0.06499	0.02656
CFGal3101	0.36655	0.12739	0.2351	0.18472	0.1581	0.12772	0.07937	0.09434
CFGalSia3258	0.32673	0.11305	0.22883	0.24092	0.23601	0.17476	0.09928	0.04086
CSia3271	0.03462	0.0228	0.07523	0.00651	0.06196	0.0345	0.00875	0.0065
CFSiaGal3619	0.49598	0.14455	0.20845	0.29438	0.23677	0.12589	0.17134	0.0338
CFSiaGal3649.	0.03161	0.03502	0.14889	0.06923	0.02567	0.02845	0.02914	0.00576
CFSiaGal3707	0.14667	0.05241	0.05799	0.06648	0.06196	0.02859	0.01535	0.00464
CFSia3864	0.07977	0.03996	0.04388	0.05963	0.03751	0.0214	0.00348	0.00186
