# Supplementary material for: Loss of α2-6 sialylation promotes the transformation of synovial fibroblasts into a pro-inflammatory phenotype in arthritis
Source: Nat Commun. 2021 Apr 20;12:2343. doi: 10.1038/s41467-021-22365-z (PMC8058094; doi:10.1038/s41467-021-22365-z)
Supplement: Supplementary file 4 — Source Data [file 41467_2021_22365_MOESM4_ESM.zip › Figure3.xlsx]

## Sheet: Figure3
Naïve Cells					CIA cells
m/z	Intensity	Relative intensity	%		m/z	Intensity	Relative intensity	%
534	9953.86	0.299309	29.9309		534.293	16917.6	0.393895	39.3895
779	4683.27	0.140824	14.0824		779.451	8298.69	0.193219	19.3219
895	9524.84	0.286409	28.6409		895.467	10345.9	0.240884	24.0884
925	562.353	0.0169098	1.69098		925.475	739.739	0.0172234	1.72234
984	651.634	0.0195944	1.95944		983.516	786.928	0.0183221	1.83221
1141	383.529	0.0115326	1.15326		1140.59	365.359	0.00850669	0.850669
1171	211.895	0.00637163	0.637163		1170.61	110.458	0.00257179	0.257179
1188	873.464	0.0262648	2.62648		1187.61	840.654	0.019573	1.9573
1257	4124.05	0.124009	12.4009		1256.62	2995.03	0.0697335	6.97335
1345	773.072	0.023246	2.3246		1344.7	608.105	0.0141585	1.41585
1375	100.654	0.00302662	0.302662		1374.69	94.902	0.00220961	0.220961
1433	73.5948	0.00221297	0.221297		1432.72	72.6797	0.00169221	0.169221
1549	1088.1	0.032719	3.2719		1548.78	590.196	0.0137416	1.37416
1637	48.4967	0.00145828	0.145828		1636.83	45.7516	0.00106524	0.106524
1706	136.993	0.00411935	0.411935		1705.87	82.2222	0.00191439	0.191439
1794	25.2288	0.000758621	0.0758621		1793.91	20.6536	0.000480879	0.0480879
1841	24.4444	0.000735037	0.0735037		1840.91	21.4379	0.00049914	0.049914
1998	16.6013	0.000499196	0.0499196		1997.93	13.3333	0.000310441	0.0310441
