# Supplementary material for: Loss of α2-6 sialylation promotes the transformation of synovial fibroblasts into a pro-inflammatory phenotype in arthritis
Source: Nat Commun. 2021 Apr 20;12:2343. doi: 10.1038/s41467-021-22365-z (PMC8058094; doi:10.1038/s41467-021-22365-z)
Supplement: Supplementary file 4 — Source Data [file 41467_2021_22365_MOESM4_ESM.zip › Figure4.xlsx]

## Sheet: Figure 4
	SNA		MAA		PNA		SBA
	Naive	CIA	Naive	CIA	1.06338	1.19643	Naive	CIA
	12.638	9.049	11.8	9.84	0.919463	1.64169	0.295	0.466
	11.887	9.609	10.243	10.033	0.917219	1.23823	0.37	0.398
	10.517	8.529	10.956	10.787	0.909968	1.66216	0.313	0.436
	9.891	9.667	10.471	9.394	0.95114	1.43346	0.386	0.51
	9.344	8.63	8.881	8.335	1.32727	1.33471	0.326	0.394
	10.071	9.207	7.942	7.944	1.11724	0.858667	0.31	0.51
	9.283	7.038	8.428	8.293	0.740947	1.19745	0.296	0.461
	10.614	9.311	9.652	9.775	1.15926		0.292	0.369
	10.784	9.328	10.034	9.886	0.902778	1.26032	0.387	0.387
	10.653	8.553	10.418	9.915	0.983539	1.29643	0.368	0.459
Mean	10.5682	8.8921	9.8825	9.4202	0.992883	1.32479	0.3343	0.439
SD	1.05082	0.771499	1.18098	0.921091	0.165453	0.242924	0.039121	0.0505679
