# Supplementary material for: Loss of α2-6 sialylation promotes the transformation of synovial fibroblasts into a pro-inflammatory phenotype in arthritis
Source: Nat Commun. 2021 Apr 20;12:2343. doi: 10.1038/s41467-021-22365-z (PMC8058094; doi:10.1038/s41467-021-22365-z)
Supplement: Supplementary file 4 — Source Data [file 41467_2021_22365_MOESM4_ESM.zip › Figure5.xlsx]

## Sheet: Figure 5a
	Naive1	Naive2	Naive3	CIA1	CIA2	CIA3
Cmas	1332.2	1177.21	1147.22	1517.8	1563.82	1293.1
Gne	1888.45	1723.39	1906.04	1757.45	1762.55	1579.68
Nanp	0	0	0	0	0	0
Nans	1749.64	2013.94	1844.14	2341.6	2876	2279.65
Slc35a1	1927.4	1996.97	2129.69	1961.15	2120.05	1899.21
St3gal1	12370.3	9566.57	12937	10231.4	9362.54	10367.6
St3gal2	6282.52	6484.16	6022.65	3945.27	4986.06	4926.75
St3gal3	796.924	823.75	810.742	830.794	740.968	609.104
St3gal4	1762.62	1762.33	1982.92	2687.1	2906.95	2653.1
St3gal5	543.266	620.059	409.365	450.346	616.142	440.352
St3gal6	453.388	552.162	517.197	341.504	268.626	366.461
St6gal1	2092.17	1762.33	1575.55	1185.28	887.764	1192.25
St6gal2	0	0	0	0	0	0
St8sia1	0	0	0	0	0	0
St8sia2	417.436	466.293	355.448	211.693	187.739	266.608
St8Sia3	0	0	0	0	0	0
St8sia4	54.9258	55.9152	94.8528	118.828	31.9555	78.884
St8sia5	0	0		0	0	0
St8sia6	0	0	0	0	0	0
St6galnac1	0	0	0	0	0	0
St6galnac2	350.527	312.526	518.196	392.431	377.474	400.411
St6galnac3	0	0	0	0	0	0
St6galnac4	1223.35	1263.08	1117.27	1327.07	1600.77	1409.93
St6galnac5	433.415	300.544	346.462	554.196	365.491	639.06
St6galnac6	3885.75	3778.27	3923.91	3514.9	3245.48	3110.42
SIAE	1268.87	1269.97	1329.53	1295.11	1513.07	1294.46
Casd1	1830.16	2120.93	1948.51	1782.89	1793.23	1841.12
CMAH	585.174	387.162	203.011	205.067	182.8	326.602

## Sheet: Figure 5b
IL-17		Volcano Plot			TNFa		Volcano Plot			IL1b		Volcano Plot
Naïve	Symbol	Log2(FC)	p Value			Symbol	Log2(FC)	p Value			Symbol	Log2(FC)	p Value
	IL-6	4.18	0.00095		Naïve	IL-6	2.25867	0.000468683		Naïve	IL-6	6.712	1.00217e-06
	ST6Gal1	0.71	0.081			ST6Gal1	-2.83967	0.000281892			ST6Gal1	1.35833	0.00982619
	ST3Gal1	0.09	0.88			ST3Gal1	0.509333	0.0374274			ST3Gal1	0.593333	0.131395
	ST3GalNAc3	0.12	0.1			ST3GalNAc3	-0.059	0.1			ST3GalNAc3	0.346	0.1
	ST3Gal3	0.28	0.85			ST3Gal3	3.16067	0.367962			ST3Gal3	1.15433	0.835726
	ST3Gal4	0.03	0.642917			ST3Gal4	1.52033	0.26575			ST3Gal4	1.025	0.935341
	ST3Gal6	-0.07	0.377981			ST3Gal6	0.370667	0.129118			ST3Gal6	-0.0303333	0.0115635
	Cmas	0.23	0.957232			Cmas	2.00467	0.156249			Cmas	1.18933	0.451892
	ST6GalNAc2	0.17	0.15815			ST6GalNAc2	0.691	0.0538461			ST6GalNAc2	0.168786	0.00362106
	ST6GalNAc4	0.38	0.453618			ST6GalNAc4	1.37233	0.20474			ST6GalNAc4	1.4593	0.513582
	ST6GalNAc6	0.54	0.881952			ST6GalNAc6	1.82733	0.821822			ST6GalNAc6	2.05029	0.361414
	ST8Sia6	0.51	0.1			ST8Sia6	2.517	0.1			ST8Sia6	1.58506	0.1
CIA	Symbol	Log2(FC)	p Value			Symbol	Log2(FC)	p Value			Symbol	Log2(FC)	p Value
	IL-6	4.22	0.00129238		CIA	IL-6	2.79533	0.00478434		CIA	IL-6	7.85933	0.000132448
	ST6Gal1	-0.1	0.350633			ST6Gal1	-3.228	0.00144324			ST6Gal1	0.528667	0.0818831
	ST3Gal1	0.19	0.450343			ST3Gal1	0.456333	0.311751			ST3Gal1	0.357667	0.499303
	ST3GalNAc3	-0.35	0.1			ST3GalNAc3	-0.338	0.1			ST3GalNAc3	-0.127333	0.1
	ST3Gal3	1.26	0.260492			ST3Gal3	2.98317	0.17117			ST3Gal3	2.59617	0.257102
	ST3Gal4	0.57	0.390187			ST3Gal4	1.169	0.433643			ST3Gal4	1.12867	0.0320584
	ST3Gal6	0.01	0.14994			ST3Gal6	-0.840333	0.0820721			ST3Gal6	0.324667	0.0637807
	Cmas	2.06	0.70831			Cmas	1.78183	0.253916			Cmas	2.86417	0.413582
	ST6GalNAc2	0.32	0.0155197			ST6GalNAc2	0.487873	0.0288777			ST6GalNAc2	0.38091	0.0065057
	ST6GalNAc4	0.83	0.224067			ST6GalNAc4	1.35979	0.727367			ST6GalNAc4	1.89086	0.141079
	ST6GalNAc6	1.5	0.757023			ST6GalNAc6	1.3644	0.865047			ST6GalNAc6	2.72152	0.79887
	ST8Sia6	0.88	0.1			ST8Sia6	1.927	0.1			ST8Sia6	1.99472	0.1

## Sheet: Figure 5c
qPCR, rel. expression	naïve ctrl	naïve IL-1β	naïve IL-17	naive TNFα	CIA ctrl	CIA IL-1β	CIA IL-17	CIA TNFα
	0.0484065	0.0572606	0.0471947	0.0136848	0.0204085	0.0275935	0.0230011	0.00399183
	0.0356056	0.0202922	0.0328124	0.00933245	0.0470813	0.0211921	0.0436563	0.0176505
	0.027304	0.0475508	0.0302353	0.00871055	0.0308809	0.0209366	0.0173801	0.00535558
Mean	0.0371053	0.0417012	0.0367475	0.0105759	0.0327902	0.0232407	0.0280125	0.00899931
SD	0.0106309	0.0191658	0.00913884	0.00271024	0.0134385	0.00377175	0.0138364	0.00752313
ELLA assay	DMEM naive	IL1 naive	IL17 naive	TNF naive	CIA DMEM	CIA IL1	CIA IL17	CIA TNF
	4.33566	4.71942	5.3	4.16107	2.68333	2.68722	3.2228	2.31169
	5.05926	4.25316	4.73759	3.81212	2.82011	2.74408	3.04444	3.18182
	4.33824	4.19333	4.43571	4.27922	4.45968	4.60317	3.55488	2.38308
	4.1634	3.96154	4.68613	2.97354	2.8341	3.24	4.54305	2.375
	6.49474	3.87097	4.55634	4.40559	2.41176	3.55625	3.46448	2.20444
	4.19048	4.26712	4.87692	3.25301	3.05102	4.12977	2.91748	2.48214
	5.4375	4.95455	4.30872	4.45946	4.95455	2.56303	5.58333	2.4661
	4.18667	4.17949	4.91912	4.03774	2.9433	3.1134	5.05128	2.5
	4.61429	4.39726	5.05426	4.16556	5.7037	5.63551	2.68449	2.73889
	4.92647	4.26712	5.184	2.72727	6.84946	4.55147	6.58163
		4.27152	4.27152			2.28631	5.41284
		4.33775	3.91034			2.51121	2.6555
Mean	4.77467	4.3061	4.68672	4.58917	4.58917	3.46845	4.05968	4.35342
SD	0.743237	0.293021	0.410021	0.621592	1.52764	1.04658	1.32244	0.290095

## Sheet: Figure 5d
Rel. expression	IL-6		ST6Gal1		ST6Gal2
	NS	TNFα	NS	TNFα	NS	TNFα
Repl. 1	388.164	3126.91	7.70589	4.34153	1.75508	0.797249
Repl. 2	596.56	3312.85	8.08799	5.50459	2.87983	1.42742
Repl. 3	355.537	3207.4	8.50012	6.95342	3.78429	1.44327
Mean	446.754	3215.72	8.098	5.59984	2.8064	1.22265
SD	130.758	93.2466	0.397209	1.30855	1.01659	0.36849

## Sheet: Figure 5e
m/z	structure	Naïve	Naïve + TNFa
1981	Hex4HexNAc4NeuAc1	1.26057	0.839921
2390	Hex6HexNAc3NeuAc1	0.866331	0.463768
2431	Hex5HexNAc4NeuAc1	1.54895	0.962986
2461	Hex5HexNAc4NeuGc1	0.0175761	0.208131
2605	Hex5HexNAc4NeuAc1dHex1	0.774214	0.46869
2635	Hex5HexNAc4NeuGc1dHex1	1.01549	0.863276
2792	Hex5HexNAc4NeuAc2	2.44186	0.754248
2809	Hex6HexNAc4NeuAc1dHex1	2.72417	3.33061
2839	Hex7HexNAc4NeuAc1	1.96612	0.595925
2852	Hex5HexNAc4NeuGc2	0.464746	0.175364
2880	Hex6HexNAc5NeuAc1	0.547777	0.391167
2966	Hex5HexNAc4NeuAc2dHex1	0.528188	0.369975
3026	Hex5HexNAc4NeuGc2dHex1	0.126644	0.0445721
3503	Hex6HexNAc5NeuAc1dHex1	0.207287	0.397974
3533	Hex6HexNAc5NeuGc1dHex1	0.133432	0.234443
3707	Hex7HexNAc5NeuAc1dHex1	0.679245	0.625
