# Supplementary material for: Loss of α2-6 sialylation promotes the transformation of synovial fibroblasts into a pro-inflammatory phenotype in arthritis
Source: Nat Commun. 2021 Apr 20;12:2343. doi: 10.1038/s41467-021-22365-z (PMC8058094; doi:10.1038/s41467-021-22365-z)
Supplement: Supplementary file 4 — Source Data [file 41467_2021_22365_MOESM4_ESM.zip › Figure7.xlsx]

## Sheet: Figure 7a
	Naïve	HS	LS
Co1171	1.8429	1.76694	0.312215
CoF1345	4.17259	4.16206	0.58201
HM1579	11.8318	13.3789	2.62689
HM1783	14.6506	16.6356	6.73193
HM1987	10.138	10.9303	10.3748
CN2069	0.810759	0.97514	0.189408
CF2080	1.24981	1.53632	0.318578
C2110	0.636504	0.887606	0.474898
CFSia2156	0.417199	0.574277	0.400238
CFSia2185	0.614351	0.692964	0.816172
HM2192	13.4631	12.0056	22.4297
CF2244	1.7366	2.03051	0.544044
CGal2274	0.454964	0.500666	0.155683
CF2285	1.36043	2.13582	0.900588
C2315	0.564542	0.703579	0.414873
HM2396	16.5504	12.7827	36.1027
CSia2431	1.11897	1.15048	0.496957
CFGal2448	1.1392	1.23443	0.517319
CSia2461	0.231497	0.272802	0.159926
CGal2478	0.719022	0.633689	0.20977
CF2489	1.6908	2.06001	1.16508
C2519	0.314015	0.35882	0.306064
CFSia2605	1.76604	2.10109	1.72312
CFSia2635	1.41961	1.41984	0.903346
CFGal2652	2.91311	2.35873	1.22298
CF2693	0.641857	0.688691	0.498866
CSia2792	0.486336	0.408031	0.446476
CFSiaGal2809	3.75732	3.12117	3.60172
CSia2822	0.310298	0.0820198	0.174349
CSia2880	0.108835	0.111519	0.137231
CFGal2897	0.280413	0.269769	0.230768
CFSia2966	0.576288	0.606395	1.59735
CFSia2996	0.110173	0.121169	0.546165
CFSia3026	0.051295	0.0505904	0.364393
CSia3037	0.249487	0.0683728	0.0496321
CFSia3054	0.238485	0.223315	0.349121
CFSia3084	0.098427	0.0872581	0.153138
CFGalSia3258	0.231051	0.17107	0.247948
CSia3271	0.0606619	0.0337729	0.0462384
CFGal3305	0.195962	0.157974	0.0750844
CFSia3415	0.452883	0.184441	0.207649
CFSia3445	0.00847483	0.0168175	0.128534
CSia3603	0.034494	0.104627	0.230132
CFSiaGal3619	0.177971	0.13261	0.495684
CFSiaGal3649.	0.0251271	0.0237099	0.168198
CFSiaGal3707	0.0606619	0.0279832	0.0888711
CFSia3864	0.0367243	0.020953	0.0856895

## Sheet: Figure 7b
	IL-17 stimulated data
	DMEM	L-17	HS	HS+IL-17	LS	LS+IL-17
	1058.44	7229.47	1522.33	10203.2	1178.12	8699.17
	1007.59	8175.17	1178.12	8901.37	1326.37	9406.83
	778.192	7841.57	1166.35	9812.5	1417.23	8717.6
Mean	948.075	7748.73	1288.94	9639.03	1307.24	8941.2
SD	149.304	479.636	202.213	668.043	120.696	403.355
	TNFa stimulated data
	140.29	1415.68	363.86	4635.6	411.97	2865
	188.55	2162	356.23	4058.88	395.92	2861
	235.6	1573	336.12	4699	279.49	3046
	220.54	1185	322.73	4175.8	326.87	3192
Mean	196.245	1583.92	344.735	4392.32	353.562	2991
SD	42.1475	417.028	18.7647	322.129	61.6572	159.376
	galectin-3 stimulated data
	Naïve	Naïve+TNF	HS	HS+TNF	LS	LS+TNF
	140.29	128.78	363.86	318.42	411.97	245.8
	188.55	399.94	356.23	318.42	395.92	305.54
	235.6	218.96	336.12	394.4	279.49	338.8
	220.54	214	322.73	482.94	326.87	378.52
	120.47	341	324.65	436	298.27	368.86
	78.79		293.85	471.2	314.36	450.2
Mean	164.04	293.475	332.907	403.563	337.813	347.953
SD	61.0636	108.584	25.336	72.8152	53.8715	69.4892
