# Supplementary material for: Loss of α2-6 sialylation promotes the transformation of synovial fibroblasts into a pro-inflammatory phenotype in arthritis
Source: Nat Commun. 2021 Apr 20;12:2343. doi: 10.1038/s41467-021-22365-z (PMC8058094; doi:10.1038/s41467-021-22365-z)
Supplement: Supplementary file 4 — Source Data [file 41467_2021_22365_MOESM4_ESM.zip › Figure8.xlsx]

## Sheet: Sheet1
MS peak intensity
m/z	Naïve SA039	Naïve SA040	Remission SA079	Remission SA132	Remission SA137
2396	100.784	1623.14	260.98	483.66	42.0915
1783	402.451	4538.82	777.157	909.804	210.85
1345	282.353	2014.71	152.353	296.732	63.1373
1171	70.6863	360.588	35.2941	83.7908	44.4444
2244	233.627	1254.71	127.157	158.693	156.34
2070	46.6667	392.941	29.8039	51.5033	72.1569
2605	201.961	1217.65	172.451	318.693	226.536
2966	10.098	45	11.5686	47.9739	15.2941
2431	83.7255	656.765	76.3726	148.235	151.634
2792	8.43137	22.9412	13.1373	42.3529	16.0784
