# Supplementary material for: Loss of α2-6 sialylation promotes the transformation of synovial fibroblasts into a pro-inflammatory phenotype in arthritis
Source: Nat Commun. 2021 Apr 20;12:2343. doi: 10.1038/s41467-021-22365-z (PMC8058094; doi:10.1038/s41467-021-22365-z)
Supplement: Supplementary file 4 — Source Data [file 41467_2021_22365_MOESM4_ESM.zip › Figure9.xlsx]

## Sheet: Figure 9a
ST6Gal1 rel. expression	naïve ctrl	St6gal1 siRNA	allstar
Mean	0.127377	0.0243432	0.0834625
SD	0.0112959	0.00177998	0.0068336
n	3	3	3
IL-6 rel. expression	naïve ctrl	St6gal1 siRNA	allstar
Mean	0.0238978	0.0409366	0.034645
SD	0.00195482	0.00309218	0.00208925
n	3	3	3

## Sheet: Figure 9b
	IL-6 ELISA data				Ccl2 ELISA data				MMP3 ELISA data
	NT	siRNA	AllStars		NT	siRNA	AllStars		NT	siRNA	all stars
	2528.58	4290.65	2045.29		14390.6	27325.9	12931.7		521123	746388	509006
	2401.2	2299.39	1985.37		13417.3	17382.3	15867.4		474389	403885	444302
	2572.85	2725.71	2343.45		16629.6	23808.5	18129.3		487240	580701	652657
	2629.56	5129.04	3319.22		9905.59	39353.9	19382.2		317782	494662	302529
	2482.9	5766.35	2650.7		7877.75	32888.3	10059.8		284520	586316	281896
Mean	2523.02	4042.23	2468.81		12444.2	28151.8	15274.1		417011	562390	438078
SD	87.0553	1498.85	544.308		3519.58	8417.99	3809.72		107778	126959	153199

## Sheet: Figure 9c
	SNA binding			MAA binding			AAL binding
	NT	CP		NT	CP		NT	CP
	8.11429	3.20388		3.09	0.622222		10.4257	12.9889
	5.87857	3.03158		2.85586	0.635417		9.87273	14.4457
	8.07143	3.24528		2.50427	0.924051		11.48	11.781
	6.02703	2.11351		2.375	0.735294		10.6952	10.7736
	8.31132			3.22105	1.09346		13.9186	11.8981
Mean	7.28053	2.89856		2.80924	0.802088		11.2785	12.3774
SD	1.21655	0.531486		0.364746	0.202709		1.58543	1.39725

## Sheet: Figure 9d
	IL-6 fold change					Ccl2 fold change
	NT	LPS	CP	CP LPS		NT	LPS	CP	CP LPS
	1	5.97727	2.72346	6.34676		1	16.121	12.8074	22.5937
	1	4.85123	3.07891	8.19076		1	13.7507	5.23198	18.3029
	1	15.2142	3.95078	17.5641		1	29.6923	11.8724	34.4623
	1		5.26934			1		2.82012
	1		4.64042
	MMP3 fold change
	NT	LPS	CP	CP LPS
	1	1.6215	1.34961	1.28287
	1	3.09962	3.07637	3.92295
	1	2.71713	1.29954	2.20625
	1		1.4005
