# Supplementary material for: Loss of α2-6 sialylation promotes the transformation of synovial fibroblasts into a pro-inflammatory phenotype in arthritis
Source: Nat Commun. 2021 Apr 20;12:2343. doi: 10.1038/s41467-021-22365-z (PMC8058094; doi:10.1038/s41467-021-22365-z)
Supplement: Supplementary file 4 — Source Data [file 41467_2021_22365_MOESM4_ESM.zip › suppl.xlsx]

## Sheet: Supl. Fig1
LEL-RA	ECA-RA	ConA-RA	RCA-RA	PNA-RA	Jac-RA	WGA-RA	SNA-RA
8674	100639	2045	15169	390	175	1984	3932
6064	60224	792	15556	273	648	720	5072
6677	44663	2483	20607	164	207	2787	3940
6405	69420	871	19597	164	318	965	3347
6853	73350	876	32076	123	411	815	6106
8567	61871	1020	22322	243		928	5219
	81408		24563				6325
LEL-dermal	ECA-dermal	ConA-dermal	RCA-dermal	PNA-dermal	Jac-dermal	SNA-dermal	SNA-dermal
9318	40477	1872	19247	96.6	104	1834	1491
19985	88786	944	55483	21.5	124	1016	7525
7015	1652	1664	16842	82.9	156	1803	1849
5447	29957	809	15513	30.5	160	951	3439
16220	67790	984	49115	20.4	86.4	1018	3311
		1752		77.1		1849
LEL-OA	ECA-OA	ConA-OA	RCA-OA	PNA-OA	Jac-OA	WGA-OA	SNA-OA
8562	117623	951	27916	205	98.9	1229	3817
13636	71178	529	31548	254	375	1256	2503
6343	84925	1308	19963	227	209	1342	4970
11718	88126	1274	24799	189	242	1142	1792
10557	96266	1212	37528	524		1357	5203
13102	78440	810	33219	158		944	6370
		1040

## Sheet: Supl. Fig2
	TNF	IL-17		DMEM	211	217	236
ST3GAL1	0.56	0.23		IL-22	240	233	182
ST3GAL2	0.57	-0.11		IL-17	199	205	196
ST3GAL3	-0.48	0.05		IL-17+IL-22	184	170	171
ST3GAL4	0.85	0.082		IL-6	190	168	155
ST3GAL5	-0.43	0.0052		IL-6+IL-22	226	195	189
ST3GAL6	0.35	-0.15		LPS	210	228	235
ST6GAL1	-0.059	-0.24		LPS+IL-22	273	243	287
ST6GAL2	1.2	-0.53		IFNβ	267	260	253
ST6GALNAC4	-0.51	0.12		IFNβ+IL-22	219	215	204
ST6GALNAC6	-0.27	-0.059
RPN2	-0.14	0.0046
FUT4	-0.12	0.31
FUT8	0.079	-0.11
FUT10	-0.19	-0.19
FUT11	0.13	0.032
POFUT1	-0.076	-0.11
POFUT2	-0.14	0.24
B4GALNT1	-0.18	-0.56
GBGT1	-0.24	-0.53
GALNT1	0.035	-0.47
GALNT2	0.23	-0.28
GALNT3	0.093	0.21
GALNT4	-0.15	0.75
GALNT5	0.11	-0.46
GALNT6	-0.28	-0.083
GALNT7	-0.077	0.36
GALNT10	-0.18	-0.41
GALNT11	0.089	0.26
GALNT15	0.79	-0.85
GALNT16	0.0072	-0.14
GALNT18	-0.14	0.2
A4GALT	0.25	0.86
B3GALNT2	0.0016	-0.35
B3GALT4	-0.16	-0.47
B3GALT6	-0.19	0.36
C1GALT1	-0.13	-0.053
C1GALT1C1	0.0057	-0.035
B3GALNT1	-0.026	-0.37
B3GNT2	0.0022	0.46
B3GNT5	-0.0093	0.35
B3GNT9	-0.015	0.029
GCNT1	-0.25	-1.1
GCNT2	0.051	1.1
GCNT3	0.11	-0.46
MGAT1	0.011	-0.39
MGAT2	-0.18	0.22
MGAT4B	-0.24	0.49
MGAT5	0.068	0.15
POMGNT1	-0.12	0.36
POMGNT2	-0.062	-0.59
OGT	-0.098	0.032
ALG2	0.059	-0.31
ALG5	0.082	-0.2
ALG6	-0.21	-0.38
ALG8	-0.019	-0.34
ALG9	-0.045	0.067
ALG10	0.16	-0.17
ALG10B	0.074	-0.33
ALG13	0.0072	0.11
ALG14	-0.16	-0.08
UGCG	-0.069	0.098

## Sheet: Supl. Fig3
Top 50 up-regulated genes							Top 50 down-regulated genes
Gene ID	Fold increase	padj	Gene ID	Fold increase	padj		Gene ID	Fold increase	padj	Gene ID	Fold increase	padj
Il1rn	555.47	3.1e-11	Mmp3	11.08	5.62e-25		Tll2	0.18	3.46e-06	Sv2c	0.37	2.87e-06
Olfm4	540.04	2.33e-10	Fcgr2b	11.04	6.34e-05		Chp2	0.19	3.44e-05	4430402I18Rik	0.37	0.00703
Il18rap	387.82	1.55e-08	Acod1	10.57	2.18e-07		Podxl	0.2	0.000234	Hrh2	0.37	3.96e-06
Reg3g	335.02	5.42e-11	Lcp1	10.5	4.96e-08		A2m	0.21	1.41e-05	Abca6	0.38	8.38e-10
Saa3	129.99	3.48e-32	Timp1	9.05	1.2e-99		Rtl9	0.22	0.000813	Cdh19	0.38	0.0088
Cxcl5	128.37	8.51e-96	Col10a1	8.91	1.71e-06		Cd300lg	0.24	0.000466	Tdrp	0.39	0.00468
Csf3	125	0.000225	Ptprn	8.78	1.46e-07		Prrt4	0.24	1.73e-09	Fmo2	0.41	1.09e-11
C430002N11Rik	117	1.66e-06	Lcn2	8.68	3.68e-84		Vsig8	0.25	0.000353	Gpr165	0.41	0.000152
Cxcl3	99.26	0.00277	Saa2	8.37	0.000747		F730311O21Rik	0.25	0.00191	Bmp3	0.41	3.89e-06
Prokr2	77.84	7.79e-16	Bank1	8.32	0.00063		Ptpro	0.26	0.00346	Glt8d2	0.42	3.36e-18
Csf3r	58	4.23e-07	Rtn4rl2	8.28	1.78e-07		Rtn1	0.26	3.76e-06	Mfap3l	0.42	1.56e-12
5730559C18Rik	37.45	2.43e-13	Gja4	8.03	6.76e-06		Exph5	0.27	0.00198	Tek	0.42	9.59e-08
Uox	32.11	1.08e-09	Apln	7.99	3.48e-32		Reln	0.29	1.1e-12	C7	0.43	0.00325
Il1b	24.24	1.44e-10	Kif26b	7.97	8.36e-14		Gsta3	0.29	1.4e-07	Opcml	0.43	1.72e-05
Ccl20	22.85	0.00662	Cdca7l	7.65	1.23e-06		Pcdh20	0.3	0.00135	Tenm2	0.43	0.00489
Gm44439	21.37	0.000308	Chl1	7.55	3.46e-10		Stmn4	0.31	3.32e-06	Dact2	0.43	3.85e-05
Lilr4b	18.45	7.76e-05	Gm48878	7.53	1.24e-07		Fzd10	0.32	0.00896	1700019D03Rik	0.43	3.67e-07
Acat3	16.42	7.28e-26	Fam110c	7.27	0.0049		Gabra4	0.35	0.000619	Gm11816	0.43	0.00126
Hp	15.43	9.06e-23	Hcar2	6.98	4.09e-07		Necab1	0.35	0.00335	Tppp	0.43	0.00267
Spink6	13.09	1.21e-09	Ptx3	6.95	5.28e-59		Prom1	0.36	0.000743	Dpp4	0.43	0.00608
Lman1l	13.08	1.38e-13	Cenpm	6.84	0.00391		Ces1d	0.36	0.00463	Nexmif	0.44	0.00803
Hdc	12.85	5.96e-06	Gpr39	6.36	4.86e-05		Lyve1	0.36	0.00325	Gpld1	0.44	8.55e-06
Ephx3	12.2	3.08e-07	Ccnb2	6.13	4.98e-12		Col4a3	0.36	1.22e-05	Npr3	0.44	3.12e-06
Nlrp3	11.43	0.00581	Slc15a3	6.13	1.5e-08		Syt7	0.37	1.77e-05	Irf4	0.44	0.00254
Saa1	11.1	5.65e-32	Mogat2	6.09	1.27e-05		Npy4r	0.37	0.00298	Tmod2	0.44	3e-10

## Sheet: Supl. Fig4
m/z	Naive1	Naive2	Naive3	Naive4	Mean	SD
1172	3.08942	0.716905	1.82444	1.56098	1.79794	0.982075
1346	5.28712	1.61794	4.13079	2.80278	3.45966	1.59305
1580	16.2381	9.18997	11.7132	17.4894	13.6577	3.87651
1784	0.0800797	13.428	14.5038	17.4584	11.3676	7.71551
1988	8.18569	8.8036	10.0364	9.35396	9.09491	0.788477
2070	1.85511	0.885944	0.802636	0.570799	1.02862	0.566895
2081	0.866031	0.953862	1.23729	0.402464	0.864913	0.346622
2111	0.497465	0.941787	0.630128	0.22643	0.573952	0.297254
2156	2.76924	0.572015	0.41302	1.74541	1.37492	1.10322
2186	1.66768	1.0248	0.608196	2.19325	1.37348	0.699005
2192	7.23986	11.2532	13.3282	8.83741	10.1647	2.67762
2244	2.99207	1.91225	1.7192	2.04032	2.16596	0.566335
2274	0.705729	0.710868	0.450407	0.373183	0.560047	0.174078
2285	0.896293	2.48427	1.3468	1.4589	1.54657	0.670752
2315	0.472342	1.0082	0.558887	0.192833	0.558064	0.33831
2396	8.51429	12.121	16.3846	11.7424	12.1906	3.23064
2431	2.98279	1.62549	1.10776	1.16178	1.71946	0.873692
2448	1.6654	1.75378	1.12778	1.59994	1.53673	0.279821
2461	0.906428	0.51919	0.229178	0.196099	0.462724	0.329492
2478	1.77574	1.11384	0.711819	0.657708	1.06478	0.515805
2489	1.40561	3.6781	1.67386	1.48585	2.06086	1.08401
2519	0.299764	0.7486	0.310869	0.123306	0.370635	0.266223
2605	2.64891	2.41635	1.74834	1.57964	2.09831	0.515042
2635	2.85304	2.00432	1.40539	2.07193	2.08367	0.593977
2652	4.74483	3.45171	2.88393	2.45351	3.38349	0.995376
2693	0.848902	1.60134	0.635427	0.473857	0.889882	0.498557
2792	2.42537	1.51682	0.282167	1.39381	1.40454	0.878359
2809	4.12932	4.1988	3.71968	4.35851	4.10158	0.272078
2822	0.291627	0.39543	0.0737431	0.225146	0.246487	0.134805
2852	0.393975	0.617293	0.197826	0.265276	0.368593	0.184691
2880	0.267503	0.410523	0.107744	0.0527286	0.209625	0.161973
2897	0.59082	0.596163	0.277604	0.142204	0.401698	0.228269
2927	0.200984	0.273179	0.0802195	0.0351135	0.147374	0.10926
2966	1.54378	0.919148	0.570515	1.07767	1.02778	0.403997
2996	0.353293	0.511644	0.109069	0.478757	0.363191	0.182638
3026	0.208978	0.224882	0.0507811	0.285108	0.192437	0.0999675
3037	0.168581	0.232428	0.246988	0.021698	0.167424	0.102946
3054	0.4161	0.336568	0.236096	0.10709	0.273964	0.13342
3084	0.240239	0.173567	0.0974409	0.0632276	0.143619	0.0792201
3101	0.406251	0.226391	0.135564	0.0772264	0.211358	0.143696
3131	0.204696	0.120742	0.0432744	0.0170318	0.096436	0.0845422
3142	0.18828	0.0452782	0.0758037	0.0202982	0.0824151	0.0741367
3173	0.101634	0.0965936	0.0279664	0.00769931	0.0584734	0.0476958
3211	0.105774	0.147909	0.306012	0.0101491	0.142461	0.12333
3241	0.301419	0.506025	0.305062	0.0608557	0.29334	0.182105
3259	0.346156	0.220354	0.0600542	0.0965913	0.180789	0.129843
3271	0.034116	0.0724452	0.0622621	0.0085159	0.0443348	0.0288617
3289	0.252087	0.122251	0.193999	0.0534285	0.155441	0.0862849
3306	0.759116	0.176585	0.032235	0.0585614	0.256624	0.340824
3346	0.177717	0.122251	0.0092731	0.0135321	0.0806934	0.0831708
3377	0.064806	0.0664081	0.448346	0.00454959	0.146027	0.203592
3416	0.217685	0.152437	0.00838993	0.0339469	0.103115	0.0988536
3446	0.184997	0.0815008	0.324263	0.0250811	0.153961	0.131436
3463	0.684032	0.179604	0.00986185	0.103474	0.244243	0.301299
3504	0.157733	0.076973	0.0217844	0.0110823	0.0668931	0.0670897
3534	0.0800797	0.0799916	0.0803667	0.00804928	0.0621218	0.0360487
3551	0.171008	0.0981028	0.0153079	0.0132988	0.0744294	0.0755428
3581	0.0623794	0.0467875	0.0341485	0.00431628	0.0369079	0.0246051
3603	0.769821	0.043769	0.0379755	0.385782	0.309337	0.347397
3620	0.60695	0.200734	0.176189	0.166702	0.287643	0.213353
3650	0.0807934	0.143381	0.0248754	0.0283474	0.0693493	0.05559
3708	0.184426	0.0558432	0.0600542	0.014932	0.0788138	0.0732903
3755	0.166583	0.0739544	0.0247282	0.0123656	0.0694078	0.0700327
3777	0.131896	0.0618802	0.0191349	0.0148153	0.0569316	0.0543032
3865	0.111484	0.0422597	0.0363564	0.00338303	0.0483706	0.0454195
3912	0.206266	0.0528246	0.0337069	0.0130655	0.0764657	0.0880434
3942	0.0532437	0.0271669	0.00986185	0.00618278	0.0241138	0.0214671
3960	0.115052	0.0271669	0.0142776	0.0100324	0.0416323	0.0494859
4069	0.135893	0.0392411	0.0182518	0.00384965	0.0493089	0.0595237
4099	0.0459638	0.0301855	0.0104506	0.00396631	0.0226415	0.019133
4116	0.187281	0.0316948	0.0209012	0.00431628	0.0610483	0.0849051
4273	0.188423	0.0467875	0.0251698	0.00326637	0.0659116	0.0835844
4430	0.0800797	0.0256577	0.0238451	0.00198315	0.0328914	0.0332477
4588	0.0188423	0.0211298	0.00294383	0.00128322	0.0110498	0.010383

## Sheet: Supl. Fig5
m/z	OA8348	OA0466	OA0471	Mean	SD
1171.63	0.753572	0.51661	0.302739	0.524307	0.225515
1345.71	2.15972	1.35627	1.48389	1.66663	0.431775
1579.83	7.51806	4.83913	6.12445	6.16055	1.33983
1783.93	15.789	7.4745	10.7866	11.35	4.18578
1988.02	15.2515	8.12713	10.3104	11.2297	3.65008
2029.04	0.999348	1.28564	1.44834	1.24444	0.227312
2070.07	0.423046	0.8305	0.566839	0.606795	0.206645
2156.1	0.778224	0.944281	2.81425	1.51225	1.13062
2192.11	19.0017	15.7625	11.523	15.4291	3.75051
2203.11	0.277557	0.612085	0.72571	0.538451	0.232974
2244.14	1.80377	2.99111	3.0689	2.62126	0.709035
2315.18	0.18857	0.723254	0.124343	0.345389	0.328813
2390.22	1.00288	1.43866	2.5777	1.67308	0.813159
2396.21	18.3541	23.0918	12.8423	18.0961	5.12965
2431.22	1.20063	1.65577	2.37896	1.74512	0.594223
2489.26	0.120063	0.360973	0.208403	0.229813	0.121874
2519.31	0.211876	0.93513	0.263895	0.4703	0.403394
2564.27	0.125713	0.449909	0.642678	0.4061	0.261252
2605.32	6.2567	5.96652	10.3373	7.52017	2.44402
2635.36	0.834085	1.58907	1.81088	1.41135	0.512077
2652.4	0.146901	0.780801	0.596435	0.508045	0.326063
2676.52	0.0635628	0.226262	0.129275	0.1397	0.0818491
2693.37	0.678003	1.40204	1.49746	1.1925	0.448115
2779.42	0.178682	0.469527	0.46572	0.37131	0.166831
2792.39	0.153963	0.595083	0.555535	0.43486	0.244066
2839.39	0.110175	0.311274	0.26225	0.2279	0.104858
2850.39	0.0946379	0.343971	0.256907	0.231838	0.126543
2880.46	0.271201	0.510071	0.677617	0.486296	0.204248
2953.57	0.0783941	0.234109	0.184767	0.165757	0.0795793
2966.5	0.368664	1.36411	1.84521	1.19266	0.753055
2996.5	0.0925191	0.377976	0.367685	0.279393	0.161919
3037.8	0.115825	0.22757	0.188878	0.177424	0.0567459
3054.53	1.46759	2.15538	3.38665	2.33654	0.972269
3084.48	0.0918129	0.406749	0.431603	0.310055	0.189411
3142.79	0.425871	1.04368	0.894857	0.788137	0.322436
3210.87	0.105232	0.669631	0.121671	0.298845	0.321216
3240.99	0.104525	0.340047	0.39913	0.281234	0.15586
3314.05	0.0409627	0.188334	0.103585	0.11096	0.0739619
3329.03	0.111588	0.54146	0.381661	0.344903	0.21728
3386.95	0.0840441	0.527073	0.0861151	0.232411	0.255187
3415.72	0.332645	0.510071	1.42902	0.757245	0.588498
3503.75	0.713316	1.66231	1.91426	1.42996	0.633291
3533.67	0.0416689	0.255035	0.228339	0.175014	0.116249
3591.79	0.185745	0.495684	0.434481	0.37197	0.164153
3602.98	0.0381377	0.251112	0.0963914	0.128547	0.110068
3690.94	0.0550877	0.231494	0.19751	0.161364	0.0935931
3776.97	0.0339001	0.149098	0.162365	0.115121	0.0706514
3864.92	0.238007	0.223646	1.08517	0.515609	0.49331
3952.94	0.169501	0.614701	0.620892	0.468365	0.258842
4041.02	0.0656815	0.230186	0.20162	0.165829	0.0878986
4226.17	0.0303689	0.206644	0.125987	0.121	0.0882433
4314.1	0.0783941	0.419828	0.35782	0.285347	0.181888
4402.21	0.055794	0.281193	0.21724	0.184742	0.11616
4490.22	0.0268376	0.117709	0.0828267	0.075791	0.0458423
4587.48	0.00918129	0.108554	0.0585747	0.0587698	0.0496864
4676.01	0.0296626	0.1661	0.161543	0.119102	0.0774901
4763.43	0.0211876	0.12294	0.12126	0.0884626	0.0582679
4851.57	0.0162438	0.0915512	0.0655626	0.0577859	0.0382512
5124.64	0.0105938	0.0575464	0.0493261	0.0391554	0.0250743
5300.64	0.00847504	0.0810882	0.0304178	0.0399937	0.0372416
5662.17	0.00635628	0.0575465	0.0234299	0.0291109	0.0260636

## Sheet: Supl. Fig6
Mouse Naïve - data	Naïve 1	Naïve 2	Naïve 3	Naïve 4	Mean	SD
High mannose	40.258	54.7957	65.9663	64.8816	56.4754	11.9243
Bi-antennary Sia	18.3435	14.3321	9.29663	12.8284	13.7002	3.74661
Bi-antennary Non-Sia	14.6352	12.3127	9.04258	9.15436	11.2862	2.69863
Core Fucose	40.5016	29.2271	23.9506	26.1248	29.951	7.35945
Terminal Fucose	0	0	0	0	0	0
Bissecting	2.50845	4.69233	3.54158	2.11754	3.21498	1.15366
LacNAc +1	5.44993	5.62548	2.91065	1.4017	3.84694	2.04847
Poly LacNAc (>1)	2.18128	0.861796	0.449524	0.135554	0.907038	0.900045
Sialylated	28.1734	19.1214	12.359	17.8886	19.3856	6.55514
hybrid	4.43693	1.59681	1.02122	3.93866	2.74841	1.69087
Human OA - data	OA8348	OA0466	OA0471	Mean	SD
High mannose	75.9144	59.2951	51.5867	62.2654	12.4329
Bi-antennary Sia	8.90656	11.5485	17.2956	12.5836	4.28922
Bi-antennary Non-Sia	2.53545	4.90583	3.96849	3.80326	1.1938
Core Fucose	18.2827	30.085	38.7008	29.0229	10.2504
Terminal Fucose	0.298039	0.89197	0.754073	0.648027	0.310842
Bissecting	0.771935	3.07873	1.11559	1.65542	1.24455
LacNAc +1	3.22969	6.65969	8.34412	6.07784	2.60639
Poly LacNAc (>1)	2.3836	6.9592	6.88736	5.41005	2.62123
Sialylated	15.4923	26.2438	37.1559	26.2973	10.8319
Hybrid	3.05801	4.28067	7.566	4.96822	2.33132
